# Supplementary material for: Characterization of integrated prophages within diverse species of clinical nontuberculous mycobacteria
Source: Virol J. 2020 Aug 17;17:124. doi: 10.1186/s12985-020-01394-y (PMC7433156; doi:10.1186/s12985-020-01394-y)
Supplement: Supplementary file 3 — Additional file 3. This file contains 6 data tables used in the study. The Predicted_Prophages tab provides details about the predicted prophages including the genomic coordinates, cluster assignment, and the presence/absence of a bacterial virulence gene. The Predicted_Prophages_Edge_Cases lists the coordinates of prophages near the ends of contigs. The Bacterial_Genes tab represents the annotated output of bacterial genes (excluding bacterial virulence genes). The Virulence_Genes represents the annotated output of bacterial virulence genes. The Cluster_Virulence tab groups the predicted prophages by cluster and virulence status. The Virulence_Gene_Origins tab represents a count of the species origin of a virulence gene in the predicted prophages. [file 12985_2020_1394_MOESM3_ESM.xlsx]

## Sheet: Predicted_Prophages
Prophage	Cluster	AttP	Category	Contig	Start	End	Identifier	Length	Species	Virulence
CF00055-00431-20-61731-89106	A	yes	6	20	61731	89106	CF00055-00431	27375	MAB	Virulence Absent
CF00134-00138-36-244-30007	Cluster	yes	6	36	244	30007	CF00134-00138	29763	MAB	Virulence Absent
CF00080-00085-6-19259-61415	Cluster	yes	6	6	19259	61415	CF00080-00085	42156	MAB	Virulence Absent
CF00116-00120-17-19259-61415	Cluster	yes	6	17	19259	61415	CF00116-00120	42156	MAB	Virulence Absent
CF00208-00451-32-947-16359	P	yes	6	32	947	16359	CF00208-00451	15412	MAB	Virulence Absent
CF00113-00117-23-291-16741	Cluster	yes	6	23	291	16741	CF00113-00117	16450	MBOL	Virulence Absent
CF00008-00026-32-1970-16485	P	yes	6	32	1970	16485	CF00008-00026	14515	MMAS	Virulence Absent
CF00067-00436-13-27037-77078	M	yes	6	13	27037	77078	CF00067-00436	50041	MAB	Contains Bacterial Virulence
CF00158-00160-14-27037-77078	M	yes	6	14	27037	77078	CF00158-00160	50041	MAB	Contains Bacterial Virulence
CF00144-00147-14-68403-119453	K	yes	6	14	68403	119453	CF00144-00147	51050	MAB	Contains Bacterial Virulence
CF00142-00145-31-1617-39944	M	yes	6	31	1617	39944	CF00142-00145	38327	MAB	Virulence Absent
CF00138-00141-7-69835-117899	K	yes	6	7	69835	117899	CF00138-00141	48064	MAB	Contains Bacterial Virulence
CF00007-00024-1-181155-255149	Cluster	yes	4	1	181155	255149	CF00007-00024	73994	MINT	Contains Bacterial Virulence
CF00134-00138-22-140-39718	Cluster	yes	6	22	140	39718	CF00134-00138	39578	MAB	Contains Bacterial Virulence
CF00107-00704-8-42264-96674	K	yes	6	8	42264	96674	CF00107-00704	54410	MAB	Contains Bacterial Virulence
CF00143-00146-12-69878-117229	G	yes	6	12	69878	117229	CF00143-00146	47351	MAB	Contains Bacterial Virulence
CF00788-00688-2-1-18525	Cluster	yes	6	2	1	18525	CF00788-00688	18524	MAB	Virulence Absent
CF00076-00179-15-14616-54913	Cluster	yes	6	15	14616	54913	CF00076-00179	40297	MAB	Virulence Absent
CF00151-00153-28-14616-54913	Cluster	yes	6	28	14616	54913	CF00151-00153	40297	MAB	Virulence Absent
CF00149-00151-16-63319-104452	Cluster	yes	6	16	63319	104452	CF00149-00151	41133	MAB	Contains Bacterial Virulence
CF00123-00127-4-104757-147250	G	yes	6	4	104757	147250	CF00123-00127	42493	MAB	Virulence Absent
GCF_001050395-528197-580840	M	yes	6		528197	580840	GCF_001050395	52643	MAB	Contains Bacterial Virulence
GCF_003076795-1680815-1746709	Cluster	yes	4		1680815	1746709	GCF_003076795	65894	MAB	Virulence Absent
GCF_003076875-3130345-3164903	F	yes	5		3130345	3164903	GCF_003076875	34558	MAB	Virulence Absent
CF00206-00449-2-109301-154800	F	yes	4	2	109301	154800	CF00206-00449	45499	MMAS	Virulence Absent
GCF_003076855-3101192-3135750	F	yes	5		3101192	3135750	GCF_003076855	34558	MAB	Virulence Absent
GCF_003609715-3445614-3524876	B	yes	5		3445614	3524876	GCF_003609715	79262	MAB	Virulence Absent
CF00788-00688-20-63167-88470	K	yes	6	20	63167	88470	CF00788-00688	25303	MAB	Contains Bacterial Virulence
GCF_001677155-3513605-3574325	Z	yes	5		3513605	3574325	GCF_001677155	60720	MAB	Contains Bacterial Virulence
GCF_001430775-3316872-3377592	Z	yes	5		3316872	3377592	GCF_001430775	60720	MAB	Contains Bacterial Virulence
GCF_001606315-3513867-3574587	Z	yes	5		3513867	3574587	GCF_001606315	60720	MAB	Contains Bacterial Virulence
CF00788-00688-2-33145-93383	Cluster	yes	5	2	33145	93383	CF00788-00688	60238	MAB	Contains Bacterial Virulence
GCF_001610675-500725-554213	F	yes	5		500725	554213	GCF_001610675	53488	MAB	Virulence Absent
GCF_001677215-500725-554213	F	yes	5		500725	554213	GCF_001677215	53488	MAB	Virulence Absent
CF00040-00180-14-12532-65381	D	yes	5	14	12532	65381	CF00040-00180	52849	MAB	Virulence Absent
CF00020-00045-30-12875-52853	M	yes	6	30	12875	52853	CF00020-00045	39978	MBOL	Virulence Absent
CF00148-00210-22-64198-107112	A	yes	4	22	64198	107112	CF00148-00210	42914	MAB	Virulence Absent
CF00053-00404-35-1507-35799	A	yes	4	35	1507	35799	CF00053-00404	34292	MAB	Virulence Absent
CF00154-00156-36-1506-35798	A	yes	4	36	1506	35798	CF00154-00156	34292	MAB	Virulence Absent
GCF_001606295-1763127-1820360	A	yes	4		1763127	1820360	GCF_001606295	57233	MAB	Virulence Absent
CF00135-00139-18-64206-107120	A	yes	4	18	64206	107120	CF00135-00139	42914	MAB	Virulence Absent
GCF_003586385-1767448-1832447	A	yes	4		1767448	1832447	GCF_003586385	64999	MAB	Virulence Absent
CF00090-00095-18-49-42951	A	yes	4	18	49	42951	CF00090-00095	42902	MAB	Virulence Absent
CF00118-00122-19-2-42916	A	yes	4	19	2	42916	CF00118-00122	42914	MAB	Virulence Absent
CF00097-00102-19-64200-107114	A	yes	4	19	64200	107114	CF00097-00102	42914	MAB	Virulence Absent
GCF_001606215-233916-316864	P	yes	5		233916	316864	GCF_001606215	82948	MAB	Contains Bacterial Virulence
CF00064-00439-20-6682-82136	L	yes	4	20	6682	82136	CF00064-00439	75454	MAB	Virulence Absent
CF00054-00430-13-31386-69328	Q	yes	5	13	31386	69328	CF00054-00430	37942	MMAS	Virulence Absent
CF00044-00420-11-72498-126207	K	yes	6	11	72498	126207	CF00044-00420	53709	MAB	Contains Bacterial Virulence
GCF_001610675-867353-945803	Cluster	yes	4		867353	945803	GCF_001610675	78450	MAB	Virulence Absent
GCF_001677215-865067-945992	Cluster	yes	4		865067	945992	GCF_001677215	80925	MAB	Virulence Absent
CF00148-00208-36-13429-39033	Cluster	yes	6	36	13429	39033	CF00148-00208	25604	MMAS	Contains Bacterial Virulence
CF00054-00430-34-13429-39033	Cluster	yes	6	34	13429	39033	CF00054-00430	25604	MMAS	Contains Bacterial Virulence
GCF_001610615-239152-312410	Cluster	yes	5		239152	312410	GCF_001610615	73258	MAB	Contains Bacterial Virulence
CF00064-00439-17-19755-98387	L	yes	4	17	19755	98387	CF00064-00439	78632	MAB	Virulence Absent
CF00039-00415-8-3-36301	B	yes	6	8	3	36301	CF00039-00415	36298	MAB	Virulence Absent
CF00038-00414-19-12500-71141	Cluster	yes	4	19	12500	71141	CF00038-00414	58641	MAB	Contains Bacterial Virulence
GCF_001610675-231526-303917	P	yes	5		231526	303917	GCF_001610675	72391	MAB	Contains Bacterial Virulence
GCF_001677215-231526-303917	P	yes	5		231526	303917	GCF_001677215	72391	MAB	Contains Bacterial Virulence
CF00211-00454-4-30207-68990	Cluster	yes	4	4	30207	68990	CF00211-00454	38783	MAB	Virulence Absent
GCF_001606335-2402507-2437611	K	yes	4		2402507	2437611	GCF_001606335	35104	MAB	Virulence Absent
CF00783-00676-8-61138-107985	A	yes	4	8	61138	107985	CF00783-00676	46847	MAB	Virulence Absent
CF00280-00677-12-75546-125813	C	yes	4	12	75546	125813	CF00280-00677	50267	MAB	Virulence Absent
CF00043-00419-6-110870-176977	F	yes	4	6	110870	176977	CF00043-00419	66107	MAB	Contains Bacterial Virulence
GCF_001606235-691746-747486	T	yes	4		691746	747486	GCF_001606235	55740	MAB	Contains Bacterial Virulence
CF00004-00018-31-34196-70962	A	yes	6	31	34196	70962	CF00004-00018	36766	MINT	Contains Bacterial Virulence
CF00068-00219-26-2289-47832	K	yes	4	26	2289	47832	CF00068-00219	45543	MAB	Contains Bacterial Virulence
CF00170-00171-9-47516-125443	M	yes	4	9	47516	125443	CF00170-00171	77927	MMAS	Virulence Absent
CF00158-00160-12-65990-118553	Cluster	yes	4	12	65990	118553	CF00158-00160	52563	MAB	Virulence Absent
CF00142-00145-11-65989-118552	Cluster	yes	4	11	65989	118552	CF00142-00145	52563	MAB	Virulence Absent
CF00079-00228-2-260981-325351	C	yes	5	2	260981	325351	CF00079-00228	64370	MINT	Contains Bacterial Virulence
GCF_001606275-502290-565010	N	yes	4		502290	565010	GCF_001606275	62720	MAB	Contains Bacterial Virulence
CF00308-00653-13-2-39872	M	yes	4	13	2	39872	CF00308-00653	39870	MAB	Virulence Absent
CF00026-00061-22-64122-81643	P	yes	6	22	64122	81643	CF00026-00061	17521	MAB	Virulence Absent
CF00764-00646-3-87223-123014	Cluster	yes	4	3	87223	123014	CF00764-00646	35791	MAB	Virulence Absent
GCF_000497265-1816166-1878188	F	yes	4		1816166	1878188	GCF_000497265	62022	MAB	Virulence Absent
CF00035-00411-1-310295-372222	F	yes	4	1	310295	372222	CF00035-00411	61927	MMAS	Contains Bacterial Virulence
GCF_001610635-1152464-1199499	F	yes	4		1152464	1199499	GCF_001610635	47035	MAB	Contains Bacterial Virulence
CF00024-00056-10-72-31029	F	yes	4	10	72	31029	CF00024-00056	30957	MMAS	Virulence Absent
CF00042-00418-17-59-48320	F	yes	4	17	59	48320	CF00042-00418	48261	MMAS	Virulence Absent
CF00091-00096-7-127874-176150	F	yes	4	7	127874	176150	CF00091-00096	48276	MMAS	Virulence Absent
CF00316-00499-14-67-48328	F	yes	4	14	67	48328	CF00316-00499	48261	MMAS	Virulence Absent
CF00766-00648-14-52-48313	F	yes	4	14	52	48313	CF00766-00648	48261	MMAS	Virulence Absent
CF00002-00014-8-4442-64809	Cluster	yes	5	8	4442	64809	CF00002-00014	60367	MCHIM	Virulence Absent
CF00034-00410-20-64194-107067	F	yes	4	20	64194	107067	CF00034-00410	42873	MAB	Virulence Absent
CF00154-00156-4-231149-279329	K	yes	4	4	231149	279329	CF00154-00156	48180	MAB	Contains Bacterial Virulence
CF00053-00404-2-1109-47071	K	yes	4	2	1109	47071	CF00053-00404	45962	MAB	Contains Bacterial Virulence
CF00160-00161-16-64181-107070	F	yes	4	16	64181	107070	CF00160-00161	42889	MAB	Virulence Absent
CF00026-00061-20-1-56424	K	yes	4	20	1	56424	CF00026-00061	56423	MAB	Contains Bacterial Virulence
CF00079-00228-2-178783-235835	Cluster	yes	5	2	178783	235835	CF00079-00228	57052	MINT	Contains Bacterial Virulence
CF00103-00108-25-12275-30306	Cluster	yes	6	25	12275	30306	CF00103-00108	18031	MAB	Virulence Absent
CF00776-00667-30-17791-56777	Cluster	yes	6	30	17791	56777	CF00776-00667	38986	MAV	Virulence Absent
GCF_000014985-746705-805156	Cluster	yes	4		746705	805156	GCF_000014985	58451	MAV	Contains Bacterial Virulence
CF00795-00699-30-1477-27922	Cluster	yes	6	30	1477	27922	CF00795-00699	26445	MAB	Contains Bacterial Virulence
CF00765-00647-21-56449-89354	Cluster	yes	6	21	56449	89354	CF00765-00647	32905	MBOL	Contains Bacterial Virulence
CF00032-00408-4-189404-215826	Cluster	yes	6	4	189404	215826	CF00032-00408	26422	MAB	Contains Bacterial Virulence

## Sheet: Predicted_Prophage_Edge_Cases
Isolate	Name	Contig Length	Species	Start	End	Contig
CF00024-00056	CF00024-00056-10-72-31029	144883	MMAS	72	31029	10
CF00026-00061	CF00026-00061-20-1-56424	90629	MAB	1	56424	20
CF00039-00415	CF00039-00415-8-3-36301	182336	MAB	3	36301	8
CF00042-00418	CF00042-00418-17-59-48320	140002	MMAS	59	48320	17
CF00090-00095	CF00090-00095-18-49-42951	107163	MAB	49	42951	18
CF00118-00122	CF00118-00122-19-2-42916	107094	MAB	2	42916	19
CF00308-00653	CF00308-00653-13-2-39872	155019	MAB	2	39872	13
CF00316-00499	CF00316-00499-14-67-48328	157852	MMAS	67	48328	14
CF00766-00648	CF00766-00648-14-52-48313	157865	MMAS	52	48313	14
CF00788-00688	CF00788-00688-2-1-18525	480869	MAB	1	18525	2
CF00020-00045	CF00020-00045-30-12875-52853	52855	MBOL	12875	52853	30
CF00034-00410	CF00034-00410-20-64194-107067	107115	MAB	64194	107067	20
CF00053-00404	CF00053-00404-35-1507-35799	35845	MAB	1507	35799	35
CF00091-00096	CF00091-00096-7-127874-176150	176205	MMAS	127874	176150	7
CF00097-00102	CF00097-00102-19-64200-107114	107177	MAB	64200	107114	19
CF00135-00139	CF00135-00139-18-64206-107120	107170	MAB	64206	107120	18
CF00142-00145	CF00142-00145-31-1617-39944	40031	MAB	1617	39944	31
CF00148-00210	CF00148-00210-22-64198-107112	107137	MAB	64198	107112	22
CF00149-00151	CF00149-00151-16-63319-104452	104454	MAB	63319	104452	16
CF00154-00156	CF00154-00156-4-231149-279329	279329	MAB	231149	279329	4
CF00154-00156	CF00154-00156-36-1506-35798	35847	MAB	1506	35798	36
CF00160-00161	CF00160-00161-16-64181-107070	107117	MAB	64181	107070	16
CF00788-00688	CF00788-00688-20-63167-88470	88472	MAB	63167	88470	20

## Sheet: Bacterial_Genes
Prophage	Start	End	Info	Product	AttP	Category	Identifier	Length	Species	Cluster
GCF_000014985-746705-805156	50127	51407	ID=LOMDJGLK_00074;eC_number=1.14.-.-;db_xref=COG:COG2124;inference=ab initio prediction:Prodigal:2.6,similar to AA sequence:UniProtKB:P9WPL1;locus_tag=LOMDJGLK_00074;product=Cytochrome P450 144	Cytochrome P450 144	yes	4	GCF_000014985	58451	MAV	Cluster
GCF_000014985-746705-805156	52620	53318	ID=LOMDJGLK_00078;eC_number=3.4.13.22;Name=ddpX;gene=ddpX;inference=ab initio prediction:Prodigal:2.6,protein motif:HAMAP:MF_01924;locus_tag=LOMDJGLK_00078;product=D-alanyl-D-alanine dipeptidase	D-alanyl-D-alanine dipeptidase	yes	4	GCF_000014985	58451	MAV	Cluster
GCF_000014985-746705-805156	53407	54219	ID=LOMDJGLK_00079;eC_number=2.1.1.163;Name=ubiE_1;gene=ubiE_1;inference=ab initio prediction:Prodigal:2.6,protein motif:HAMAP:MF_01813;locus_tag=LOMDJGLK_00079;product=Ubiquinone/menaquinone biosynthesis C-methyltransferase UbiE	Ubiquinone/menaquinone biosynthesis C-methyltransferase UbiE	yes	4	GCF_000014985	58451	MAV	Cluster
GCF_000014985-746705-805156	55140	56717	ID=LOMDJGLK_00081;eC_number=5.4.99.2;Name=scpA_1;db_xref=COG:COG1884;gene=scpA_1;inference=ab initio prediction:Prodigal:2.6,similar to AA sequence:UniProtKB:P27253;locus_tag=LOMDJGLK_00081;product=Methylmalonyl-CoA mutase	Methylmalonyl-CoA mutase	yes	4	GCF_000014985	58451	MAV	Cluster
GCF_000014985-746705-805156	56717	57157	ID=LOMDJGLK_00082;eC_number=5.4.99.2;Name=scpA_2;db_xref=COG:COG1884;gene=scpA_2;inference=ab initio prediction:Prodigal:2.6,similar to AA sequence:UniProtKB:P27253;locus_tag=LOMDJGLK_00082;product=Methylmalonyl-CoA mutase	Methylmalonyl-CoA mutase	yes	4	GCF_000014985	58451	MAV	Cluster
GCF_000497265-1816166-1878188	18299	18595	ID=LOMDJGLK_00125;Name=whiB_1;gene=whiB_1;inference=ab initio prediction:Prodigal:2.6,protein motif:HAMAP:MF_01479;locus_tag=LOMDJGLK_00125;product=Transcriptional regulator WhiB	Transcriptional regulator WhiB	yes	4	GCF_000497265	62022	MAB	F
GCF_000497265-1816166-1878188	18595	18909	ID=LOMDJGLK_00126;Name=whiB_2;gene=whiB_2;inference=ab initio prediction:Prodigal:2.6,protein motif:HAMAP:MF_01479;locus_tag=LOMDJGLK_00126;product=Transcriptional regulator WhiB	Transcriptional regulator WhiB	yes	4	GCF_000497265	62022	MAB	F
GCF_000497265-1816166-1878188	48070	52185	ID=LOMDJGLK_00175;eC_number=3.4.11.19;Name=dap_1;gene=dap_1;inference=ab initio prediction:Prodigal:2.6,protein motif:HAMAP:MF_01960;locus_tag=LOMDJGLK_00175;product=D-aminopeptidase	D-aminopeptidase	yes	4	GCF_000497265	62022	MAB	F
GCF_001050395-528197-580840	2518	3621	ID=LOMDJGLK_00230;eC_number=1.6.99.1;Name=namA_1;db_xref=COG:COG1902;gene=namA_1;inference=ab initio prediction:Prodigal:2.6,similar to AA sequence:UniProtKB:Q5KXG9;locus_tag=LOMDJGLK_00230;product=NADPH dehydrogenase	NADPH dehydrogenase	yes	6	GCF_001050395	52643	MAB	M
GCF_001050395-528197-580840	7403	10195	ID=LOMDJGLK_00234;eC_number=5.99.1.2;Name=topA_1;db_xref=COG:COG0550;gene=topA_1;inference=ab initio prediction:Prodigal:2.6,similar to AA sequence:UniProtKB:A0R5D9;locus_tag=LOMDJGLK_00234;product=DNA topoisomerase 1	DNA topoisomerase 1	yes	6	GCF_001050395	52643	MAB	M
GCF_001050395-528197-580840	10192	11682	ID=LOMDJGLK_00235;db_xref=COG:COG2114;inference=ab initio prediction:Prodigal:2.6,similar to AA sequence:UniProtKB:P9WQ33;locus_tag=LOMDJGLK_00235;product=putative protein	putative protein	yes	6	GCF_001050395	52643	MAB	M
GCF_001430775-3316872-3377592	2437	3810	ID=LOMDJGLK_00299;eC_number=1.2.1.79;Name=gabD1_1;db_xref=COG:COG1012;gene=gabD1_1;inference=ab initio prediction:Prodigal:2.6,similar to AA sequence:UniProtKB:P9WNX9;locus_tag=LOMDJGLK_00299;product=Succinate-semialdehyde dehydrogenase [NADP(+)] 1	Succinate-semialdehyde dehydrogenase [NADP(+)] 1	yes	5	GCF_001430775	60720	MAB	Z
GCF_001430775-3316872-3377592	38112	38450	ID=LOMDJGLK_00348;Name=whiB_3;gene=whiB_3;inference=ab initio prediction:Prodigal:2.6,protein motif:HAMAP:MF_01479;locus_tag=LOMDJGLK_00348;product=Transcriptional regulator WhiB	Transcriptional regulator WhiB	yes	5	GCF_001430775	60720	MAB	Z
GCF_001430775-3316872-3377592	57757	58536	ID=LOMDJGLK_00384;eC_number=3.1.1.2;inference=ab initio prediction:Prodigal:2.6,similar to AA sequence:UniProtKB:P22862;locus_tag=LOMDJGLK_00384;product=Arylesterase	Arylesterase	yes	5	GCF_001430775	60720	MAB	Z
GCF_001606215-233916-316864	639	1562	ID=LOMDJGLK_00409;Name=mmpI;gene=mmpI;inference=ab initio prediction:Prodigal:2.6,similar to AA sequence:UniProtKB:P46841;locus_tag=LOMDJGLK_00409;product=Major membrane protein I	Major membrane protein I	yes	5	GCF_001606215	82948	MAB	P
GCF_001606215-233916-316864	30202	31437	ID=LOMDJGLK_00464;inference=ab initio prediction:Prodigal:2.6,similar to AA sequence:ISfinder:IS117;locus_tag=LOMDJGLK_00464;product=IS110 family transposase IS117	IS110 family transposase IS117	yes	5	GCF_001606215	82948	MAB	P
GCF_001606235-691746-747486	80	964	ID=LOMDJGLK_00607;eC_number=1.1.1.157;Name=hbd;db_xref=COG:COG1250;gene=hbd;inference=ab initio prediction:Prodigal:2.6,similar to AA sequence:UniProtKB:P52041;locus_tag=LOMDJGLK_00607;product=3-hydroxybutyryl-CoA dehydrogenase	3-hydroxybutyryl-CoA dehydrogenase	yes	4	GCF_001606235	55740	MAB	T
GCF_001606235-691746-747486	1962	2855	ID=LOMDJGLK_00609;eC_number=1.1.1.108;Name=lcdH;gene=lcdH;inference=ab initio prediction:Prodigal:2.6,similar to AA sequence:UniProtKB:D7URM0;locus_tag=LOMDJGLK_00609;product=L-carnitine dehydrogenase	L-carnitine dehydrogenase	yes	4	GCF_001606235	55740	MAB	T
GCF_001606235-691746-747486	6360	7193	ID=LOMDJGLK_00614;Name=yijE;gene=yijE;inference=ab initio prediction:Prodigal:2.6,similar to AA sequence:UniProtKB:P0ABT8;locus_tag=LOMDJGLK_00614;product=putative cystine transporter YijE	putative cystine transporter YijE	yes	4	GCF_001606235	55740	MAB	T
GCF_001606235-691746-747486	7199	8119	ID=LOMDJGLK_00615;Name=rhaR;gene=rhaR;inference=ab initio prediction:Prodigal:2.6,protein motif:HAMAP:MF_01533;locus_tag=LOMDJGLK_00615;product=HTH-type transcriptional activator RhaR	HTH-type transcriptional activator RhaR	yes	4	GCF_001606235	55740	MAB	T
GCF_001606235-691746-747486	9586	10062	ID=LOMDJGLK_00618;eC_number=4.2.-.-;Name=ybaK_1;db_xref=COG:COG2606;gene=ybaK_1;inference=ab initio prediction:Prodigal:2.6,similar to AA sequence:UniProtKB:P45202;locus_tag=LOMDJGLK_00618;product=Cys-tRNA(Pro)/Cys-tRNA(Cys) deacylase YbaK	Cys-tRNA(Pro)/Cys-tRNA(Cys) deacylase YbaK	yes	4	GCF_001606235	55740	MAB	T
GCF_001606235-691746-747486	10066	11352	ID=LOMDJGLK_00619;Name=naiP_1;gene=naiP_1;inference=ab initio prediction:Prodigal:2.6,similar to AA sequence:UniProtKB:O34691;locus_tag=LOMDJGLK_00619;product=Putative niacin/nicotinamide transporter NaiP	Putative niacin/nicotinamide transporter NaiP	yes	4	GCF_001606235	55740	MAB	T
GCF_001606275-502290-565010	5405	5869	ID=LOMDJGLK_00759;Name=yqjI;db_xref=COG:COG1695;gene=yqjI;inference=ab initio prediction:Prodigal:2.6,similar to AA sequence:UniProtKB:P64588;locus_tag=LOMDJGLK_00759;product=Transcriptional regulator YqjI	Transcriptional regulator YqjI	yes	4	GCF_001606275	62720	MAB	N
GCF_001606275-502290-565010	6037	6996	ID=LOMDJGLK_00760;eC_number=3.1.1.-;Name=aes;gene=aes;inference=ab initio prediction:Prodigal:2.6,protein motif:HAMAP:MF_01958;locus_tag=LOMDJGLK_00760;product=Acetyl esterase	Acetyl esterase	yes	4	GCF_001606275	62720	MAB	N
GCF_001606275-502290-565010	7088	8191	ID=LOMDJGLK_00761;eC_number=1.6.99.1;Name=namA_2;db_xref=COG:COG1902;gene=namA_2;inference=ab initio prediction:Prodigal:2.6,similar to AA sequence:UniProtKB:Q5KXG9;locus_tag=LOMDJGLK_00761;product=NADPH dehydrogenase	NADPH dehydrogenase	yes	4	GCF_001606275	62720	MAB	N
GCF_001606275-502290-565010	11973	14765	ID=LOMDJGLK_00765;eC_number=5.99.1.2;Name=topA_2;db_xref=COG:COG0550;gene=topA_2;inference=ab initio prediction:Prodigal:2.6,similar to AA sequence:UniProtKB:A0R5D9;locus_tag=LOMDJGLK_00765;product=DNA topoisomerase 1	DNA topoisomerase 1	yes	4	GCF_001606275	62720	MAB	N
GCF_001606275-502290-565010	14762	16252	ID=LOMDJGLK_00766;db_xref=COG:COG2114;inference=ab initio prediction:Prodigal:2.6,similar to AA sequence:UniProtKB:P9WQ33;locus_tag=LOMDJGLK_00766;product=putative protein	putative protein	yes	4	GCF_001606275	62720	MAB	N
GCF_001606295-1763127-1820360	22787	26911	ID=LOMDJGLK_00920;eC_number=3.4.11.19;Name=dap_2;gene=dap_2;inference=ab initio prediction:Prodigal:2.6,protein motif:HAMAP:MF_01960;locus_tag=LOMDJGLK_00920;product=D-aminopeptidase	D-aminopeptidase	yes	4	GCF_001606295	57233	MAB	A
GCF_001606315-3513867-3574587	2437	3810	ID=LOMDJGLK_00958;eC_number=1.2.1.79;Name=gabD1_2;db_xref=COG:COG1012;gene=gabD1_2;inference=ab initio prediction:Prodigal:2.6,similar to AA sequence:UniProtKB:P9WNX9;locus_tag=LOMDJGLK_00958;product=Succinate-semialdehyde dehydrogenase [NADP(+)] 1	Succinate-semialdehyde dehydrogenase [NADP(+)] 1	yes	5	GCF_001606315	60720	MAB	Z
GCF_001606315-3513867-3574587	38113	38451	ID=LOMDJGLK_01007;Name=whiB_4;gene=whiB_4;inference=ab initio prediction:Prodigal:2.6,protein motif:HAMAP:MF_01479;locus_tag=LOMDJGLK_01007;product=Transcriptional regulator WhiB	Transcriptional regulator WhiB	yes	5	GCF_001606315	60720	MAB	Z
GCF_001606315-3513867-3574587	57757	58536	ID=LOMDJGLK_01043;eC_number=3.1.1.2;inference=ab initio prediction:Prodigal:2.6,similar to AA sequence:UniProtKB:P22862;locus_tag=LOMDJGLK_01043;product=Arylesterase	Arylesterase	yes	5	GCF_001606315	60720	MAB	Z
GCF_001610635-1152464-1199499	24713	28828	ID=LOMDJGLK_01317;eC_number=3.4.11.19;Name=dap_3;gene=dap_3;inference=ab initio prediction:Prodigal:2.6,protein motif:HAMAP:MF_01960;locus_tag=LOMDJGLK_01317;product=D-aminopeptidase	D-aminopeptidase	yes	4	GCF_001610635	47035	MAB	F
GCF_001610675-500725-554213	1999	2787	ID=LOMDJGLK_01514;eC_number=3.5.1.-;Name=rutD_1;gene=rutD_1;inference=ab initio prediction:Prodigal:2.6,protein motif:HAMAP:MF_00832;locus_tag=LOMDJGLK_01514;product=Putative aminoacrylate hydrolase RutD	Putative aminoacrylate hydrolase RutD	yes	5	GCF_001610675	53488	MAB	F
GCF_001610675-500725-554213	17769	18107	ID=LOMDJGLK_01545;Name=whiB_5;gene=whiB_5;inference=ab initio prediction:Prodigal:2.6,protein motif:HAMAP:MF_01479;locus_tag=LOMDJGLK_01545;product=Transcriptional regulator WhiB	Transcriptional regulator WhiB	yes	5	GCF_001610675	53488	MAB	F
GCF_001610675-867353-945803	5623	5826	ID=LOMDJGLK_01599;eC_number=3.4.21.88;Name=lexA_1;gene=lexA_1;inference=ab initio prediction:Prodigal:2.6,protein motif:HAMAP:MF_00015;locus_tag=LOMDJGLK_01599;product=LexA repressor	LexA repressor	yes	4	GCF_001610675	78450	MAB	Cluster
GCF_001610675-867353-945803	20771	21271	ID=LOMDJGLK_01624;Name=whiB_6;gene=whiB_6;inference=ab initio prediction:Prodigal:2.6,protein motif:HAMAP:MF_01479;locus_tag=LOMDJGLK_01624;product=Transcriptional regulator WhiB	Transcriptional regulator WhiB	yes	4	GCF_001610675	78450	MAB	Cluster
GCF_001677155-3513605-3574325	2437	3810	ID=LOMDJGLK_01726;eC_number=1.2.1.79;Name=gabD1_4;db_xref=COG:COG1012;gene=gabD1_4;inference=ab initio prediction:Prodigal:2.6,similar to AA sequence:UniProtKB:P9WNX9;locus_tag=LOMDJGLK_01726;product=Succinate-semialdehyde dehydrogenase [NADP(+)] 1	Succinate-semialdehyde dehydrogenase [NADP(+)] 1	yes	5	GCF_001677155	60720	MAB	Z
GCF_001677155-3513605-3574325	38113	38451	ID=LOMDJGLK_01775;Name=whiB_7;gene=whiB_7;inference=ab initio prediction:Prodigal:2.6,protein motif:HAMAP:MF_01479;locus_tag=LOMDJGLK_01775;product=Transcriptional regulator WhiB	Transcriptional regulator WhiB	yes	5	GCF_001677155	60720	MAB	Z
GCF_001677155-3513605-3574325	57757	58536	ID=LOMDJGLK_01811;eC_number=3.1.1.2;inference=ab initio prediction:Prodigal:2.6,similar to AA sequence:UniProtKB:P22862;locus_tag=LOMDJGLK_01811;product=Arylesterase	Arylesterase	yes	5	GCF_001677155	60720	MAB	Z
GCF_001677215-500725-554213	1999	2787	ID=LOMDJGLK_01953;eC_number=3.5.1.-;Name=rutD_2;gene=rutD_2;inference=ab initio prediction:Prodigal:2.6,protein motif:HAMAP:MF_00832;locus_tag=LOMDJGLK_01953;product=Putative aminoacrylate hydrolase RutD	Putative aminoacrylate hydrolase RutD	yes	5	GCF_001677215	53488	MAB	F
GCF_001677215-500725-554213	17769	18107	ID=LOMDJGLK_01984;Name=whiB_8;gene=whiB_8;inference=ab initio prediction:Prodigal:2.6,protein motif:HAMAP:MF_01479;locus_tag=LOMDJGLK_01984;product=Transcriptional regulator WhiB	Transcriptional regulator WhiB	yes	5	GCF_001677215	53488	MAB	F
GCF_001677215-865067-945992	608	1084	ID=LOMDJGLK_02031;eC_number=4.2.-.-;Name=ybaK_2;db_xref=COG:COG2606;gene=ybaK_2;inference=ab initio prediction:Prodigal:2.6,similar to AA sequence:UniProtKB:P45202;locus_tag=LOMDJGLK_02031;product=Cys-tRNA(Pro)/Cys-tRNA(Cys) deacylase YbaK	Cys-tRNA(Pro)/Cys-tRNA(Cys) deacylase YbaK	yes	4	GCF_001677215	80925	MAB	Cluster
GCF_001677215-865067-945992	1088	2374	ID=LOMDJGLK_02032;Name=naiP_2;gene=naiP_2;inference=ab initio prediction:Prodigal:2.6,similar to AA sequence:UniProtKB:O34691;locus_tag=LOMDJGLK_02032;product=Putative niacin/nicotinamide transporter NaiP	Putative niacin/nicotinamide transporter NaiP	yes	4	GCF_001677215	80925	MAB	Cluster
GCF_001677215-865067-945992	8098	8301	ID=LOMDJGLK_02041;eC_number=3.4.21.88;Name=lexA_2;gene=lexA_2;inference=ab initio prediction:Prodigal:2.6,protein motif:HAMAP:MF_00015;locus_tag=LOMDJGLK_02041;product=LexA repressor	LexA repressor	yes	4	GCF_001677215	80925	MAB	Cluster
GCF_001677215-865067-945992	23246	23746	ID=LOMDJGLK_02066;Name=whiB_9;gene=whiB_9;inference=ab initio prediction:Prodigal:2.6,protein motif:HAMAP:MF_01479;locus_tag=LOMDJGLK_02066;product=Transcriptional regulator WhiB	Transcriptional regulator WhiB	yes	4	GCF_001677215	80925	MAB	Cluster
GCF_003076795-1680815-1746709	4861	5463	ID=LOMDJGLK_02193;eC_number=3.5.1.-;Name=rutD_3;gene=rutD_3;inference=ab initio prediction:Prodigal:2.6,protein motif:HAMAP:MF_00832;locus_tag=LOMDJGLK_02193;product=Putative aminoacrylate hydrolase RutD	Putative aminoacrylate hydrolase RutD	yes	4	GCF_003076795	65894	MAB	Cluster
GCF_003076795-1680815-1746709	21310	21624	ID=LOMDJGLK_02236;Name=whiB_10;gene=whiB_10;inference=ab initio prediction:Prodigal:2.6,protein motif:HAMAP:MF_01479;locus_tag=LOMDJGLK_02236;product=Transcriptional regulator WhiB	Transcriptional regulator WhiB	yes	4	GCF_003076795	65894	MAB	Cluster
GCF_003076795-1680815-1746709	48601	52704	ID=LOMDJGLK_02281;eC_number=3.4.11.19;Name=dap_4;gene=dap_4;inference=ab initio prediction:Prodigal:2.6,protein motif:HAMAP:MF_01960;locus_tag=LOMDJGLK_02281;product=D-aminopeptidase	D-aminopeptidase	yes	4	GCF_003076795	65894	MAB	Cluster
GCF_003076795-1680815-1746709	62796	64118	ID=LOMDJGLK_02295;eC_number=2.8.3.-;db_xref=COG:COG0427;inference=ab initio prediction:Prodigal:2.6,similar to AA sequence:UniProtKB:Q0AVM5;locus_tag=LOMDJGLK_02295;product=Butanoate coenzyme A-transferase	Butanoate coenzyme A-transferase	yes	4	GCF_003076795	65894	MAB	Cluster
GCF_003076855-3101192-3135750	1778	3100	ID=LOMDJGLK_02304;eC_number=2.8.3.-;db_xref=COG:COG0427;inference=ab initio prediction:Prodigal:2.6,similar to AA sequence:UniProtKB:Q0AVM5;locus_tag=LOMDJGLK_02304;product=Butanoate coenzyme A-transferase	Butanoate coenzyme A-transferase	yes	5	GCF_003076855	34558	MAB	F
GCF_003076855-3101192-3135750	13192	17295	ID=LOMDJGLK_02318;eC_number=3.4.11.19;Name=dap_5;gene=dap_5;inference=ab initio prediction:Prodigal:2.6,protein motif:HAMAP:MF_01960;locus_tag=LOMDJGLK_02318;product=D-aminopeptidase	D-aminopeptidase	yes	5	GCF_003076855	34558	MAB	F
GCF_003076875-3130345-3164903	1778	3100	ID=LOMDJGLK_02340;eC_number=2.8.3.-;db_xref=COG:COG0427;inference=ab initio prediction:Prodigal:2.6,similar to AA sequence:UniProtKB:Q0AVM5;locus_tag=LOMDJGLK_02340;product=Butanoate coenzyme A-transferase	Butanoate coenzyme A-transferase	yes	5	GCF_003076875	34558	MAB	F
GCF_003076875-3130345-3164903	13192	17295	ID=LOMDJGLK_02354;eC_number=3.4.11.19;Name=dap_6;gene=dap_6;inference=ab initio prediction:Prodigal:2.6,protein motif:HAMAP:MF_01960;locus_tag=LOMDJGLK_02354;product=D-aminopeptidase	D-aminopeptidase	yes	5	GCF_003076875	34558	MAB	F
GCF_003586385-1767448-1832447	5628	5942	ID=LOMDJGLK_02386;Name=whiB_11;gene=whiB_11;inference=ab initio prediction:Prodigal:2.6,protein motif:HAMAP:MF_01479;locus_tag=LOMDJGLK_02386;product=Transcriptional regulator WhiB	Transcriptional regulator WhiB	yes	4	GCF_003586385	64999	MAB	A
GCF_003586385-1767448-1832447	35278	39402	ID=LOMDJGLK_02435;eC_number=3.4.11.19;Name=dap_7;gene=dap_7;inference=ab initio prediction:Prodigal:2.6,protein motif:HAMAP:MF_01960;locus_tag=LOMDJGLK_02435;product=D-aminopeptidase	D-aminopeptidase	yes	4	GCF_003586385	64999	MAB	A
GCF_003609715-3445614-3524876	62614	62904	ID=LOMDJGLK_02551;Name=whiB_12;gene=whiB_12;inference=ab initio prediction:Prodigal:2.6,protein motif:HAMAP:MF_01479;locus_tag=LOMDJGLK_02551;product=Transcriptional regulator WhiB	Transcriptional regulator WhiB	yes	5	GCF_003609715	79262	MAB	B
CF00002-00014-8-4442-64809	21945	22325	ID=FDIMNEEJ_00076;eC_number=3.1.-.-;Name=vsr_1;db_xref=COG:COG3727;gene=vsr_1;inference=ab initio prediction:Prodigal:2.6,similar to AA sequence:UniProtKB:P09184;locus_tag=FDIMNEEJ_00076;product=Very short patch repair protein	Very short patch repair protein	yes	5	CF00002-00014	60367	MCHIM	Cluster
CF00002-00014-8-4442-64809	47313	49439	ID=FDIMNEEJ_00103;eC_number=3.4.11.19;Name=dap_1;gene=dap_1;inference=ab initio prediction:Prodigal:2.6,protein motif:HAMAP:MF_01960;locus_tag=FDIMNEEJ_00103;product=D-aminopeptidase	D-aminopeptidase	yes	5	CF00002-00014	60367	MCHIM	Cluster
CF00004-00018-31-34196-70962	409	822	ID=FDIMNEEJ_00119;Name=cadI;gene=cadI;inference=ab initio prediction:Prodigal:2.6,similar to AA sequence:UniProtKB:P0A5N7;locus_tag=FDIMNEEJ_00119;product=Cadmium-induced protein CadI	Cadmium-induced protein CadI	yes	6	CF00004-00018	36766	MINT	A
CF00004-00018-31-34196-70962	824	2323	ID=FDIMNEEJ_00120;eC_number=3.1.3.48;Name=arsC;gene=arsC;inference=ab initio prediction:Prodigal:2.6,protein motif:HAMAP:MF_01624;locus_tag=FDIMNEEJ_00120;product=Protein ArsC	Protein ArsC	yes	6	CF00004-00018	36766	MINT	A
CF00004-00018-31-34196-70962	2751	3263	ID=FDIMNEEJ_00122;Name=lppO;gene=lppO;inference=ab initio prediction:Prodigal:2.6,similar to AA sequence:UniProtKB:P9WK71;locus_tag=FDIMNEEJ_00122;product=Putative lipoprotein LppO	Putative lipoprotein LppO	yes	6	CF00004-00018	36766	MINT	A
CF00004-00018-31-34196-70962	3254	4297	ID=FDIMNEEJ_00123;eC_number=3.8.1.5;Name=dhmA;gene=dhmA;inference=ab initio prediction:Prodigal:2.6,protein motif:HAMAP:MF_01230;locus_tag=FDIMNEEJ_00123;product=Haloalkane dehalogenase	Haloalkane dehalogenase	yes	6	CF00004-00018	36766	MINT	A
CF00004-00018-31-34196-70962	8462	9436	ID=FDIMNEEJ_00128;eC_number=1.14.13.107;Name=limB;gene=limB;inference=ab initio prediction:Prodigal:2.6,similar to AA sequence:UniProtKB:Q9EUT9;locus_tag=FDIMNEEJ_00128;product=Limonene 1%2C2-monooxygenase	Limonene 1%2C2-monooxygenase	yes	6	CF00004-00018	36766	MINT	A
CF00004-00018-31-34196-70962	9482	10561	ID=FDIMNEEJ_00129;eC_number=1.4.1.26;Name=ord_1;gene=ord_1;inference=ab initio prediction:Prodigal:2.6,similar to AA sequence:UniProtKB:C1FW05;locus_tag=FDIMNEEJ_00129;product=2%2C4-diaminopentanoate dehydrogenase	2%2C4-diaminopentanoate dehydrogenase	yes	6	CF00004-00018	36766	MINT	A
CF00004-00018-31-34196-70962	11061	12155	ID=FDIMNEEJ_00131;eC_number=1.4.1.26;Name=ord_2;gene=ord_2;inference=ab initio prediction:Prodigal:2.6,similar to AA sequence:UniProtKB:C1FW05;locus_tag=FDIMNEEJ_00131;product=2%2C4-diaminopentanoate dehydrogenase	2%2C4-diaminopentanoate dehydrogenase	yes	6	CF00004-00018	36766	MINT	A
CF00004-00018-31-34196-70962	12165	13361	ID=FDIMNEEJ_00132;eC_number=4.4.1.8;db_xref=COG:COG1168;inference=ab initio prediction:Prodigal:2.6,similar to AA sequence:UniProtKB:P9WQ83;locus_tag=FDIMNEEJ_00132;product=Putative cystathionine beta-lyase	Putative cystathionine beta-lyase	yes	6	CF00004-00018	36766	MINT	A
CF00007-00024-1-181155-255149	49691	52075	ID=FDIMNEEJ_00271;eC_number=3.4.11.19;Name=dap_2;gene=dap_2;inference=ab initio prediction:Prodigal:2.6,protein motif:HAMAP:MF_01960;locus_tag=FDIMNEEJ_00271;product=D-aminopeptidase	D-aminopeptidase	yes	4	CF00007-00024	73994	MINT	Cluster
CF00007-00024-1-181155-255149	73155	73811	ID=FDIMNEEJ_00298;Name=slmA;gene=slmA;inference=ab initio prediction:Prodigal:2.6,protein motif:HAMAP:MF_01839;locus_tag=FDIMNEEJ_00298;product=Nucleoid occlusion factor SlmA	Nucleoid occlusion factor SlmA	yes	4	CF00007-00024	73994	MINT	Cluster
CF00020-00045-30-12875-52853	9906	10583	ID=FDIMNEEJ_00546;eC_number=3.1.22.4;Name=ruvC;gene=ruvC;inference=ab initio prediction:Prodigal:2.6,protein motif:HAMAP:MF_00034;locus_tag=FDIMNEEJ_00546;product=Crossover junction endodeoxyribonuclease RuvC	Crossover junction endodeoxyribonuclease RuvC	yes	6	CF00020-00045	39978	MBOL	M
CF00024-00056-10-72-31029	16554	20678	ID=FDIMNEEJ_00623;eC_number=3.4.11.19;Name=dap_3;gene=dap_3;inference=ab initio prediction:Prodigal:2.6,protein motif:HAMAP:MF_01960;locus_tag=FDIMNEEJ_00623;product=D-aminopeptidase	D-aminopeptidase	yes	4	CF00024-00056	30957	MMAS	F
CF00026-00061-22-64122-81643	1789	2562	ID=FDIMNEEJ_00725;eC_number=3.8.1.3;Name=dehH1_1;gene=dehH1_1;inference=ab initio prediction:Prodigal:2.6,similar to AA sequence:UniProtKB:Q01398;locus_tag=FDIMNEEJ_00725;product=Haloacetate dehalogenase H-1	Haloacetate dehalogenase H-1	yes	6	CF00026-00061	17521	MAB	P
CF00032-00408-4-189404-215826	4631	5302	ID=FDIMNEEJ_00820;Name=mspA;gene=mspA;inference=ab initio prediction:Prodigal:2.6,similar to AA sequence:UniProtKB:A0QR29;locus_tag=FDIMNEEJ_00820;product=Porin MspA	Porin MspA	yes	6	CF00032-00408	26422	MAB	Cluster
CF00032-00408-4-189404-215826	5784	6452	ID=FDIMNEEJ_00821;Name=mspB;gene=mspB;inference=ab initio prediction:Prodigal:2.6,similar to AA sequence:UniProtKB:A0QPU4;locus_tag=FDIMNEEJ_00821;product=Porin MspB	Porin MspB	yes	6	CF00032-00408	26422	MAB	Cluster
CF00032-00408-4-189404-215826	6477	6872	ID=FDIMNEEJ_00822;Name=mscL;db_xref=COG:COG1970;gene=mscL;inference=ab initio prediction:Prodigal:2.6,similar to AA sequence:UniProtKB:P9WJN5;locus_tag=FDIMNEEJ_00822;product=Large-conductance mechanosensitive channel	Large-conductance mechanosensitive channel	yes	6	CF00032-00408	26422	MAB	Cluster
CF00032-00408-4-189404-215826	8007	8477	ID=FDIMNEEJ_00825;eC_number=6.3.3.2;db_xref=COG:COG0212;inference=ab initio prediction:Prodigal:2.6,similar to AA sequence:UniProtKB:A0R3H2;locus_tag=FDIMNEEJ_00825;product=5-formyltetrahydrofolate cyclo-ligase	5-formyltetrahydrofolate cyclo-ligase	yes	6	CF00032-00408	26422	MAB	Cluster
CF00032-00408-4-189404-215826	9616	10923	ID=FDIMNEEJ_00827;eC_number=2.10.1.1;Name=moeA1;db_xref=COG:COG0303;gene=moeA1;inference=ab initio prediction:Prodigal:2.6,similar to AA sequence:UniProtKB:P9WJQ7;locus_tag=FDIMNEEJ_00827;product=Molybdopterin molybdenumtransferase 1	Molybdopterin molybdenumtransferase 1	yes	6	CF00032-00408	26422	MAB	Cluster
CF00032-00408-4-189404-215826	14543	15316	ID=FDIMNEEJ_00832;eC_number=3.8.1.3;Name=dehH1_2;gene=dehH1_2;inference=ab initio prediction:Prodigal:2.6,similar to AA sequence:UniProtKB:Q01398;locus_tag=FDIMNEEJ_00832;product=Haloacetate dehalogenase H-1	Haloacetate dehalogenase H-1	yes	6	CF00032-00408	26422	MAB	Cluster
CF00034-00410-20-64194-107067	22214	26338	ID=FDIMNEEJ_00967;eC_number=3.4.11.19;Name=dap_4;gene=dap_4;inference=ab initio prediction:Prodigal:2.6,protein motif:HAMAP:MF_01960;locus_tag=FDIMNEEJ_00967;product=D-aminopeptidase	D-aminopeptidase	yes	4	CF00034-00410	42873	MAB	F
CF00035-00411-1-310295-372222	4501	4815	ID=FDIMNEEJ_01028;Name=whiB_1;gene=whiB_1;inference=ab initio prediction:Prodigal:2.6,protein motif:HAMAP:MF_01479;locus_tag=FDIMNEEJ_01028;product=Transcriptional regulator WhiB	Transcriptional regulator WhiB	yes	4	CF00035-00411	61927	MMAS	F
CF00035-00411-1-310295-372222	31412	35527	ID=FDIMNEEJ_01065;eC_number=3.4.11.19;Name=dap_5;gene=dap_5;inference=ab initio prediction:Prodigal:2.6,protein motif:HAMAP:MF_01960;locus_tag=FDIMNEEJ_01065;product=D-aminopeptidase	D-aminopeptidase	yes	4	CF00035-00411	61927	MMAS	F
CF00035-00411-1-310295-372222	58106	59428	ID=FDIMNEEJ_01096;eC_number=2.8.3.-;db_xref=COG:COG0427;inference=ab initio prediction:Prodigal:2.6,similar to AA sequence:UniProtKB:Q0AVM5;locus_tag=FDIMNEEJ_01096;product=Butanoate coenzyme A-transferase	Butanoate coenzyme A-transferase	yes	4	CF00035-00411	61927	MMAS	F
CF00038-00414-19-12500-71141	18286	18624	ID=FDIMNEEJ_01149;Name=whiB_2;gene=whiB_2;inference=ab initio prediction:Prodigal:2.6,protein motif:HAMAP:MF_01479;locus_tag=FDIMNEEJ_01149;product=Transcriptional regulator WhiB	Transcriptional regulator WhiB	yes	4	CF00038-00414	58641	MAB	Cluster
CF00038-00414-19-12500-71141	54740	56113	ID=FDIMNEEJ_01198;eC_number=1.2.1.79;Name=gabD1_1;db_xref=COG:COG1012;gene=gabD1_1;inference=ab initio prediction:Prodigal:2.6,similar to AA sequence:UniProtKB:P9WNX9;locus_tag=FDIMNEEJ_01198;product=Succinate-semialdehyde dehydrogenase [NADP(+)] 1	Succinate-semialdehyde dehydrogenase [NADP(+)] 1	yes	4	CF00038-00414	58641	MAB	Cluster
CF00040-00180-14-12532-65381	17168	17506	ID=FDIMNEEJ_01300;Name=whiB_3;gene=whiB_3;inference=ab initio prediction:Prodigal:2.6,protein motif:HAMAP:MF_01479;locus_tag=FDIMNEEJ_01300;product=Transcriptional regulator WhiB	Transcriptional regulator WhiB	yes	5	CF00040-00180	52849	MAB	D
CF00042-00418-17-59-48320	16540	20655	ID=FDIMNEEJ_01365;eC_number=3.4.11.19;Name=dap_6;gene=dap_6;inference=ab initio prediction:Prodigal:2.6,protein motif:HAMAP:MF_01960;locus_tag=FDIMNEEJ_01365;product=D-aminopeptidase	D-aminopeptidase	yes	4	CF00042-00418	48261	MMAS	F
CF00042-00418-17-59-48320	43234	44556	ID=FDIMNEEJ_01396;eC_number=2.8.3.-;db_xref=COG:COG0427;inference=ab initio prediction:Prodigal:2.6,similar to AA sequence:UniProtKB:Q0AVM5;locus_tag=FDIMNEEJ_01396;product=Butanoate coenzyme A-transferase	Butanoate coenzyme A-transferase	yes	4	CF00042-00418	48261	MMAS	F
CF00043-00419-6-110870-176977	13339	17463	ID=FDIMNEEJ_01450;eC_number=3.4.11.19;Name=dap_7;gene=dap_7;inference=ab initio prediction:Prodigal:2.6,protein motif:HAMAP:MF_01960;locus_tag=FDIMNEEJ_01450;product=D-aminopeptidase	D-aminopeptidase	yes	4	CF00043-00419	66107	MAB	F
CF00043-00419-6-110870-176977	47302	47589	ID=FDIMNEEJ_01499;Name=whiB_4;gene=whiB_4;inference=ab initio prediction:Prodigal:2.6,protein motif:HAMAP:MF_01479;locus_tag=FDIMNEEJ_01499;product=Transcriptional regulator WhiB	Transcriptional regulator WhiB	yes	4	CF00043-00419	66107	MAB	F
CF00043-00419-6-110870-176977	47589	47885	ID=FDIMNEEJ_01500;Name=whiB_5;gene=whiB_5;inference=ab initio prediction:Prodigal:2.6,protein motif:HAMAP:MF_01479;locus_tag=FDIMNEEJ_01500;product=Transcriptional regulator WhiB	Transcriptional regulator WhiB	yes	4	CF00043-00419	66107	MAB	F
CF00044-00420-11-72498-126207	40568	42058	ID=FDIMNEEJ_01608;db_xref=COG:COG2114;inference=ab initio prediction:Prodigal:2.6,similar to AA sequence:UniProtKB:P9WQ33;locus_tag=FDIMNEEJ_01608;product=putative protein	putative protein	yes	6	CF00044-00420	53709	MAB	K
CF00044-00420-11-72498-126207	42055	44847	ID=FDIMNEEJ_01609;eC_number=5.99.1.2;Name=topA_1;db_xref=COG:COG0550;gene=topA_1;inference=ab initio prediction:Prodigal:2.6,similar to AA sequence:UniProtKB:A0R5D9;locus_tag=FDIMNEEJ_01609;product=DNA topoisomerase 1	DNA topoisomerase 1	yes	6	CF00044-00420	53709	MAB	K
CF00044-00420-11-72498-126207	48629	49732	ID=FDIMNEEJ_01613;eC_number=1.6.99.1;Name=namA_1;db_xref=COG:COG1902;gene=namA_1;inference=ab initio prediction:Prodigal:2.6,similar to AA sequence:UniProtKB:Q5KXG9;locus_tag=FDIMNEEJ_01613;product=NADPH dehydrogenase	NADPH dehydrogenase	yes	6	CF00044-00420	53709	MAB	K
CF00053-00404-35-1507-35799	13614	17738	ID=FDIMNEEJ_01786;eC_number=3.4.11.19;Name=dap_8;gene=dap_8;inference=ab initio prediction:Prodigal:2.6,protein motif:HAMAP:MF_01960;locus_tag=FDIMNEEJ_01786;product=D-aminopeptidase	D-aminopeptidase	yes	4	CF00053-00404	34292	MAB	A
CF00054-00430-13-31386-69328	1	1491	ID=FDIMNEEJ_01804;db_xref=COG:COG2114;inference=ab initio prediction:Prodigal:2.6,similar to AA sequence:UniProtKB:P9WQ33;locus_tag=FDIMNEEJ_01804;product=putative protein	putative protein	yes	5	CF00054-00430	37942	MMAS	Q
CF00054-00430-34-13429-39033	339	1247	ID=FDIMNEEJ_01862;inference=ab initio prediction:Prodigal:2.6,similar to AA sequence:UniProtKB:P9WMF3;locus_tag=FDIMNEEJ_01862;product=putative HTH-type transcriptional regulator	putative HTH-type transcriptional regulator	yes	6	CF00054-00430	25604	MMAS	Cluster
CF00054-00430-34-13429-39033	1756	2181	ID=FDIMNEEJ_01864;db_xref=COG:COG1733;inference=ab initio prediction:Prodigal:2.6,similar to AA sequence:UniProtKB:P9WMG3;locus_tag=FDIMNEEJ_01864;product=putative HTH-type transcriptional regulator	putative HTH-type transcriptional regulator	yes	6	CF00054-00430	25604	MMAS	Cluster
CF00054-00430-34-13429-39033	5246	6766	ID=FDIMNEEJ_01867;eC_number=3.1.1.-;Name=pnbA_3;db_xref=COG:COG2272;gene=pnbA_3;inference=ab initio prediction:Prodigal:2.6,similar to AA sequence:UniProtKB:P37967;locus_tag=FDIMNEEJ_01867;product=Para-nitrobenzyl esterase	Para-nitrobenzyl esterase	yes	6	CF00054-00430	25604	MMAS	Cluster
CF00054-00430-34-13429-39033	6811	8316	ID=FDIMNEEJ_01868;eC_number=3.1.1.-;Name=pnbA_4;db_xref=COG:COG2272;gene=pnbA_4;inference=ab initio prediction:Prodigal:2.6,similar to AA sequence:UniProtKB:P37967;locus_tag=FDIMNEEJ_01868;product=Para-nitrobenzyl esterase	Para-nitrobenzyl esterase	yes	6	CF00054-00430	25604	MMAS	Cluster
CF00054-00430-34-13429-39033	10345	11628	ID=FDIMNEEJ_01871;Name=tetA_2;gene=tetA_2;inference=ab initio prediction:Prodigal:2.6,similar to AA sequence:UniProtKB:P02980;locus_tag=FDIMNEEJ_01871;product=Tetracycline resistance protein%2C class B	Tetracycline resistance protein%2C class B	yes	6	CF00054-00430	25604	MMAS	Cluster
CF00064-00439-17-19755-98387	22564	23064	ID=FDIMNEEJ_02008;Name=whiB_6;gene=whiB_6;inference=ab initio prediction:Prodigal:2.6,protein motif:HAMAP:MF_01479;locus_tag=FDIMNEEJ_02008;product=Transcriptional regulator WhiB	Transcriptional regulator WhiB	yes	4	CF00064-00439	78632	MAB	L
CF00064-00439-20-6682-82136	630	1061	ID=FDIMNEEJ_02100;db_xref=COG:COG1846;inference=ab initio prediction:Prodigal:2.6,similar to AA sequence:UniProtKB:P9WMF1;locus_tag=FDIMNEEJ_02100;product=putative HTH-type transcriptional regulator	putative HTH-type transcriptional regulator	yes	4	CF00064-00439	75454	MAB	L
CF00064-00439-20-6682-82136	22457	22957	ID=FDIMNEEJ_02141;Name=whiB_7;gene=whiB_7;inference=ab initio prediction:Prodigal:2.6,protein motif:HAMAP:MF_01479;locus_tag=FDIMNEEJ_02141;product=Transcriptional regulator WhiB	Transcriptional regulator WhiB	yes	4	CF00064-00439	75454	MAB	L
CF00067-00436-13-27037-77078	3580	6372	ID=FDIMNEEJ_02238;eC_number=5.99.1.2;Name=topA_2;db_xref=COG:COG0550;gene=topA_2;inference=ab initio prediction:Prodigal:2.6,similar to AA sequence:UniProtKB:A0R5D9;locus_tag=FDIMNEEJ_02238;product=DNA topoisomerase 1	DNA topoisomerase 1	yes	6	CF00067-00436	50041	MAB	M
CF00067-00436-13-27037-77078	6369	7859	ID=FDIMNEEJ_02239;db_xref=COG:COG2114;inference=ab initio prediction:Prodigal:2.6,similar to AA sequence:UniProtKB:P9WQ33;locus_tag=FDIMNEEJ_02239;product=putative protein	putative protein	yes	6	CF00067-00436	50041	MAB	M
CF00068-00219-26-2289-47832	40454	40756	ID=FDIMNEEJ_02412;Name=whiB3_1;gene=whiB3_1;inference=ab initio prediction:Prodigal:2.6,similar to AA sequence:UniProtKB:A0QST8;locus_tag=FDIMNEEJ_02412;product=Redox-responsive transcriptional regulator WhiB3	Redox-responsive transcriptional regulator WhiB3	yes	4	CF00068-00219	45543	MAB	K
CF00079-00228-2-178783-235835	34339	34803	ID=FDIMNEEJ_02521;Name=whiB_8;gene=whiB_8;inference=ab initio prediction:Prodigal:2.6,protein motif:HAMAP:MF_01479;locus_tag=FDIMNEEJ_02521;product=Transcriptional regulator WhiB	Transcriptional regulator WhiB	yes	5	CF00079-00228	57052	MINT	Cluster
CF00079-00228-2-178783-235835	46550	47827	ID=FDIMNEEJ_02545;Name=mdtD;gene=mdtD;inference=ab initio prediction:Prodigal:2.6,protein motif:HAMAP:MF_01577;locus_tag=FDIMNEEJ_02545;product=Putative multidrug resistance protein MdtD	Putative multidrug resistance protein MdtD	yes	5	CF00079-00228	57052	MINT	Cluster
CF00079-00228-2-178783-235835	47824	49476	ID=FDIMNEEJ_02546;eC_number=5.4.2.2;Name=pgm_1;db_xref=COG:COG0033;gene=pgm_1;inference=ab initio prediction:Prodigal:2.6,similar to AA sequence:UniProtKB:P36938;locus_tag=FDIMNEEJ_02546;product=Phosphoglucomutase	Phosphoglucomutase	yes	5	CF00079-00228	57052	MINT	Cluster
CF00079-00228-2-178783-235835	49570	49968	ID=FDIMNEEJ_02547;Name=crcB1;db_xref=COG:COG0239;gene=crcB1;inference=ab initio prediction:Prodigal:2.6,similar to AA sequence:UniProtKB:P9WP63;locus_tag=FDIMNEEJ_02547;product=Putative fluoride ion transporter CrcB 1	Putative fluoride ion transporter CrcB 1	yes	5	CF00079-00228	57052	MINT	Cluster
CF00079-00228-2-178783-235835	49965	50342	ID=FDIMNEEJ_02548;Name=crcB;gene=crcB;inference=ab initio prediction:Prodigal:2.6,protein motif:HAMAP:MF_00454;locus_tag=FDIMNEEJ_02548;product=Putative fluoride ion transporter CrcB	Putative fluoride ion transporter CrcB	yes	5	CF00079-00228	57052	MINT	Cluster
CF00079-00228-2-178783-235835	56441	57034	ID=FDIMNEEJ_02556;db_xref=COG:COG2141;inference=ab initio prediction:Prodigal:2.6,similar to AA sequence:UniProtKB:P9WKN5;locus_tag=FDIMNEEJ_02556;product=putative protein	putative protein	yes	5	CF00079-00228	57052	MINT	Cluster
CF00079-00228-2-260981-325351	2366	3208	ID=FDIMNEEJ_02562;eC_number=1.1.1.339;Name=tll;gene=tll;inference=ab initio prediction:Prodigal:2.6,similar to AA sequence:UniProtKB:O66256;locus_tag=FDIMNEEJ_02562;product=dTDP-6-deoxy-L-talose 4-dehydrogenase (NAD(+))	dTDP-6-deoxy-L-talose 4-dehydrogenase (NAD(+))	yes	5	CF00079-00228	64370	MINT	C
CF00079-00228-2-260981-325351	42581	43009	ID=FDIMNEEJ_02611;Name=whiB_9;gene=whiB_9;inference=ab initio prediction:Prodigal:2.6,protein motif:HAMAP:MF_01479;locus_tag=FDIMNEEJ_02611;product=Transcriptional regulator WhiB	Transcriptional regulator WhiB	yes	5	CF00079-00228	64370	MINT	C
CF00079-00228-2-260981-325351	61625	61992	ID=FDIMNEEJ_02644;Name=ssrA;gene=ssrA;inference=COORDINATES:profile:Aragorn:1.2;locus_tag=FDIMNEEJ_02644;product=transfer-messenger RNA%2C SsrA	transfer-messenger RNA%2C SsrA	yes	5	CF00079-00228	64370	MINT	C
CF00079-00228-2-260981-325351	63862	64371	ID=FDIMNEEJ_02647;Name=smpB_1;db_xref=COG:COG0691;gene=smpB_1;inference=ab initio prediction:Prodigal:2.6,similar to AA sequence:UniProtKB:P9WGD3;locus_tag=FDIMNEEJ_02647;product=SsrA-binding protein	SsrA-binding protein	yes	5	CF00079-00228	64370	MINT	C
CF00080-00085-6-19259-61415	1	1491	ID=FDIMNEEJ_02648;db_xref=COG:COG2114;inference=ab initio prediction:Prodigal:2.6,similar to AA sequence:UniProtKB:P9WQ33;locus_tag=FDIMNEEJ_02648;product=putative protein	putative protein	yes	6	CF00080-00085	42156	MAB	Cluster
CF00090-00095-18-49-42951	16556	20680	ID=FDIMNEEJ_02742;eC_number=3.4.11.19;Name=dap_9;gene=dap_9;inference=ab initio prediction:Prodigal:2.6,protein motif:HAMAP:MF_01960;locus_tag=FDIMNEEJ_02742;product=D-aminopeptidase	D-aminopeptidase	yes	4	CF00090-00095	42902	MAB	A
CF00091-00096-7-127874-176150	3719	5041	ID=FDIMNEEJ_02775;eC_number=2.8.3.-;db_xref=COG:COG0427;inference=ab initio prediction:Prodigal:2.6,similar to AA sequence:UniProtKB:Q0AVM5;locus_tag=FDIMNEEJ_02775;product=Butanoate coenzyme A-transferase	Butanoate coenzyme A-transferase	yes	4	CF00091-00096	48276	MMAS	F
CF00091-00096-7-127874-176150	27620	31735	ID=FDIMNEEJ_02806;eC_number=3.4.11.19;Name=dap_10;gene=dap_10;inference=ab initio prediction:Prodigal:2.6,protein motif:HAMAP:MF_01960;locus_tag=FDIMNEEJ_02806;product=D-aminopeptidase	D-aminopeptidase	yes	4	CF00091-00096	48276	MMAS	F
CF00097-00102-19-64200-107114	22236	26360	ID=FDIMNEEJ_02885;eC_number=3.4.11.19;Name=dap_11;gene=dap_11;inference=ab initio prediction:Prodigal:2.6,protein motif:HAMAP:MF_01960;locus_tag=FDIMNEEJ_02885;product=D-aminopeptidase	D-aminopeptidase	yes	4	CF00097-00102	42914	MAB	A
CF00103-00108-25-12275-30306	2441	3220	ID=FDIMNEEJ_02989;eC_number=3.1.1.2;inference=ab initio prediction:Prodigal:2.6,similar to AA sequence:UniProtKB:P22862;locus_tag=FDIMNEEJ_02989;product=Arylesterase	Arylesterase	yes	6	CF00103-00108	18031	MAB	Cluster
CF00107-00704-8-42264-96674	42427	43917	ID=FDIMNEEJ_03076;db_xref=COG:COG2114;inference=ab initio prediction:Prodigal:2.6,similar to AA sequence:UniProtKB:P9WQ33;locus_tag=FDIMNEEJ_03076;product=putative protein	putative protein	yes	6	CF00107-00704	54410	MAB	K
CF00107-00704-8-42264-96674	43914	46706	ID=FDIMNEEJ_03077;eC_number=5.99.1.2;Name=topA_3;db_xref=COG:COG0550;gene=topA_3;inference=ab initio prediction:Prodigal:2.6,similar to AA sequence:UniProtKB:A0R5D9;locus_tag=FDIMNEEJ_03077;product=DNA topoisomerase 1	DNA topoisomerase 1	yes	6	CF00107-00704	54410	MAB	K
CF00107-00704-8-42264-96674	50488	51591	ID=FDIMNEEJ_03081;eC_number=1.6.99.1;Name=namA_2;db_xref=COG:COG1902;gene=namA_2;inference=ab initio prediction:Prodigal:2.6,similar to AA sequence:UniProtKB:Q5KXG9;locus_tag=FDIMNEEJ_03081;product=NADPH dehydrogenase	NADPH dehydrogenase	yes	6	CF00107-00704	54410	MAB	K
CF00113-00117-23-291-16741	216	509	ID=FDIMNEEJ_03137;Name=whiB_10;gene=whiB_10;inference=ab initio prediction:Prodigal:2.6,protein motif:HAMAP:MF_01479;locus_tag=FDIMNEEJ_03137;product=Transcriptional regulator WhiB	Transcriptional regulator WhiB	yes	6	CF00113-00117	16450	MBOL	Cluster
CF00116-00120-17-19259-61415	1	1491	ID=FDIMNEEJ_03169;db_xref=COG:COG2114;inference=ab initio prediction:Prodigal:2.6,similar to AA sequence:UniProtKB:P9WQ33;locus_tag=FDIMNEEJ_03169;product=putative protein	putative protein	yes	6	CF00116-00120	42156	MAB	Cluster
CF00118-00122-19-2-42916	16568	20692	ID=FDIMNEEJ_03245;eC_number=3.4.11.19;Name=dap_12;gene=dap_12;inference=ab initio prediction:Prodigal:2.6,protein motif:HAMAP:MF_01960;locus_tag=FDIMNEEJ_03245;product=D-aminopeptidase	D-aminopeptidase	yes	4	CF00118-00122	42914	MAB	A
CF00123-00127-4-104757-147250	1	1491	ID=FDIMNEEJ_03271;db_xref=COG:COG2114;inference=ab initio prediction:Prodigal:2.6,similar to AA sequence:UniProtKB:P9WQ33;locus_tag=FDIMNEEJ_03271;product=putative protein	putative protein	yes	6	CF00123-00127	42493	MAB	G
CF00134-00138-22-140-39718	36685	38331	ID=FDIMNEEJ_03415;eC_number=3.1.1.84;Name=cocE_1;gene=cocE_1;inference=ab initio prediction:Prodigal:2.6,similar to AA sequence:UniProtKB:Q9L9D7;locus_tag=FDIMNEEJ_03415;product=Cocaine esterase	Cocaine esterase	yes	6	CF00134-00138	39578	MAB	Cluster
CF00135-00139-18-64206-107120	22236	26360	ID=FDIMNEEJ_03497;eC_number=3.4.11.19;Name=dap_13;gene=dap_13;inference=ab initio prediction:Prodigal:2.6,protein motif:HAMAP:MF_01960;locus_tag=FDIMNEEJ_03497;product=D-aminopeptidase	D-aminopeptidase	yes	4	CF00135-00139	42914	MAB	A
CF00138-00141-7-69835-117899	41254	42744	ID=FDIMNEEJ_03577;db_xref=COG:COG2114;inference=ab initio prediction:Prodigal:2.6,similar to AA sequence:UniProtKB:P9WQ33;locus_tag=FDIMNEEJ_03577;product=putative protein	putative protein	yes	6	CF00138-00141	48064	MAB	K
CF00138-00141-7-69835-117899	42741	45533	ID=FDIMNEEJ_03578;eC_number=5.99.1.2;Name=topA_4;db_xref=COG:COG0550;gene=topA_4;inference=ab initio prediction:Prodigal:2.6,similar to AA sequence:UniProtKB:A0R5D9;locus_tag=FDIMNEEJ_03578;product=DNA topoisomerase 1	DNA topoisomerase 1	yes	6	CF00138-00141	48064	MAB	K
CF00142-00145-11-65989-118552	1559	2332	ID=FDIMNEEJ_03602;eC_number=3.8.1.3;Name=dehH1_3;gene=dehH1_3;inference=ab initio prediction:Prodigal:2.6,similar to AA sequence:UniProtKB:Q01398;locus_tag=FDIMNEEJ_03602;product=Haloacetate dehalogenase H-1	Haloacetate dehalogenase H-1	yes	4	CF00142-00145	52563	MAB	Cluster
CF00142-00145-11-65989-118552	16198	16611	ID=FDIMNEEJ_03631;Name=whiB_11;gene=whiB_11;inference=ab initio prediction:Prodigal:2.6,protein motif:HAMAP:MF_01479;locus_tag=FDIMNEEJ_03631;product=Transcriptional regulator WhiB	Transcriptional regulator WhiB	yes	4	CF00142-00145	52563	MAB	Cluster
CF00143-00146-12-69878-117229	40541	42031	ID=FDIMNEEJ_03792;db_xref=COG:COG2114;inference=ab initio prediction:Prodigal:2.6,similar to AA sequence:UniProtKB:P9WQ33;locus_tag=FDIMNEEJ_03792;product=putative protein	putative protein	yes	6	CF00143-00146	47351	MAB	G
CF00143-00146-12-69878-117229	42028	44820	ID=FDIMNEEJ_03793;eC_number=5.99.1.2;Name=topA_5;db_xref=COG:COG0550;gene=topA_5;inference=ab initio prediction:Prodigal:2.6,similar to AA sequence:UniProtKB:A0R5D9;locus_tag=FDIMNEEJ_03793;product=DNA topoisomerase 1	DNA topoisomerase 1	yes	6	CF00143-00146	47351	MAB	G
CF00144-00147-14-68403-119453	42184	43674	ID=FDIMNEEJ_03860;db_xref=COG:COG2114;inference=ab initio prediction:Prodigal:2.6,similar to AA sequence:UniProtKB:P9WQ33;locus_tag=FDIMNEEJ_03860;product=putative protein	putative protein	yes	6	CF00144-00147	51050	MAB	K
CF00144-00147-14-68403-119453	43671	46463	ID=FDIMNEEJ_03861;eC_number=5.99.1.2;Name=topA_6;db_xref=COG:COG0550;gene=topA_6;inference=ab initio prediction:Prodigal:2.6,similar to AA sequence:UniProtKB:A0R5D9;locus_tag=FDIMNEEJ_03861;product=DNA topoisomerase 1	DNA topoisomerase 1	yes	6	CF00144-00147	51050	MAB	K
CF00144-00147-14-68403-119453	50245	50904	ID=FDIMNEEJ_03865;eC_number=1.6.99.1;Name=namA_3;db_xref=COG:COG1902;gene=namA_3;inference=ab initio prediction:Prodigal:2.6,similar to AA sequence:UniProtKB:Q5KXG9;locus_tag=FDIMNEEJ_03865;product=NADPH dehydrogenase	NADPH dehydrogenase	yes	6	CF00144-00147	51050	MAB	K
CF00148-00208-36-13429-39033	339	1247	ID=FDIMNEEJ_03912;inference=ab initio prediction:Prodigal:2.6,similar to AA sequence:UniProtKB:P9WMF3;locus_tag=FDIMNEEJ_03912;product=putative HTH-type transcriptional regulator	putative HTH-type transcriptional regulator	yes	6	CF00148-00208	25604	MMAS	Cluster
CF00148-00208-36-13429-39033	1756	2181	ID=FDIMNEEJ_03914;db_xref=COG:COG1733;inference=ab initio prediction:Prodigal:2.6,similar to AA sequence:UniProtKB:P9WMG3;locus_tag=FDIMNEEJ_03914;product=putative HTH-type transcriptional regulator	putative HTH-type transcriptional regulator	yes	6	CF00148-00208	25604	MMAS	Cluster
CF00148-00208-36-13429-39033	5246	6766	ID=FDIMNEEJ_03917;eC_number=3.1.1.-;Name=pnbA_7;db_xref=COG:COG2272;gene=pnbA_7;inference=ab initio prediction:Prodigal:2.6,similar to AA sequence:UniProtKB:P37967;locus_tag=FDIMNEEJ_03917;product=Para-nitrobenzyl esterase	Para-nitrobenzyl esterase	yes	6	CF00148-00208	25604	MMAS	Cluster
CF00148-00208-36-13429-39033	6811	8316	ID=FDIMNEEJ_03918;eC_number=3.1.1.-;Name=pnbA_8;db_xref=COG:COG2272;gene=pnbA_8;inference=ab initio prediction:Prodigal:2.6,similar to AA sequence:UniProtKB:P37967;locus_tag=FDIMNEEJ_03918;product=Para-nitrobenzyl esterase	Para-nitrobenzyl esterase	yes	6	CF00148-00208	25604	MMAS	Cluster
CF00148-00208-36-13429-39033	10345	11628	ID=FDIMNEEJ_03921;Name=tetA_3;gene=tetA_3;inference=ab initio prediction:Prodigal:2.6,similar to AA sequence:UniProtKB:P02980;locus_tag=FDIMNEEJ_03921;product=Tetracycline resistance protein%2C class B	Tetracycline resistance protein%2C class B	yes	6	CF00148-00208	25604	MMAS	Cluster
CF00148-00210-22-64198-107112	22236	26360	ID=FDIMNEEJ_03975;eC_number=3.4.11.19;Name=dap_14;gene=dap_14;inference=ab initio prediction:Prodigal:2.6,protein motif:HAMAP:MF_01960;locus_tag=FDIMNEEJ_03975;product=D-aminopeptidase	D-aminopeptidase	yes	4	CF00148-00210	42914	MAB	A
CF00154-00156-4-231149-279329	481	1404	ID=FDIMNEEJ_04205;eC_number=1.1.1.-;db_xref=COG:COG1028;inference=ab initio prediction:Prodigal:2.6,similar to AA sequence:UniProtKB:P96825;locus_tag=FDIMNEEJ_04205;product=Putative short-chain type dehydrogenase/reductase	Putative short-chain type dehydrogenase/reductase	yes	4	CF00154-00156	48180	MAB	K
CF00154-00156-4-231149-279329	5520	5822	ID=FDIMNEEJ_04211;Name=whiB3_2;gene=whiB3_2;inference=ab initio prediction:Prodigal:2.6,similar to AA sequence:UniProtKB:A0QST8;locus_tag=FDIMNEEJ_04211;product=Redox-responsive transcriptional regulator WhiB3	Redox-responsive transcriptional regulator WhiB3	yes	4	CF00154-00156	48180	MAB	K
CF00154-00156-36-1506-35798	13614	17738	ID=FDIMNEEJ_04296;eC_number=3.4.11.19;Name=dap_15;gene=dap_15;inference=ab initio prediction:Prodigal:2.6,protein motif:HAMAP:MF_01960;locus_tag=FDIMNEEJ_04296;product=D-aminopeptidase	D-aminopeptidase	yes	4	CF00154-00156	34292	MAB	A
CF00158-00160-12-65990-118553	1559	2332	ID=FDIMNEEJ_04351;eC_number=3.8.1.3;Name=dehH1_4;gene=dehH1_4;inference=ab initio prediction:Prodigal:2.6,similar to AA sequence:UniProtKB:Q01398;locus_tag=FDIMNEEJ_04351;product=Haloacetate dehalogenase H-1	Haloacetate dehalogenase H-1	yes	4	CF00158-00160	52563	MAB	Cluster
CF00158-00160-12-65990-118553	16198	16611	ID=FDIMNEEJ_04380;Name=whiB_12;gene=whiB_12;inference=ab initio prediction:Prodigal:2.6,protein motif:HAMAP:MF_01479;locus_tag=FDIMNEEJ_04380;product=Transcriptional regulator WhiB	Transcriptional regulator WhiB	yes	4	CF00158-00160	52563	MAB	Cluster
CF00158-00160-14-27037-77078	3580	6372	ID=FDIMNEEJ_04426;eC_number=5.99.1.2;Name=topA_7;db_xref=COG:COG0550;gene=topA_7;inference=ab initio prediction:Prodigal:2.6,similar to AA sequence:UniProtKB:A0R5D9;locus_tag=FDIMNEEJ_04426;product=DNA topoisomerase 1	DNA topoisomerase 1	yes	6	CF00158-00160	50041	MAB	M
CF00158-00160-14-27037-77078	6369	7859	ID=FDIMNEEJ_04427;db_xref=COG:COG2114;inference=ab initio prediction:Prodigal:2.6,similar to AA sequence:UniProtKB:P9WQ33;locus_tag=FDIMNEEJ_04427;product=putative protein	putative protein	yes	6	CF00158-00160	50041	MAB	M
CF00160-00161-16-64181-107070	22236	26360	ID=FDIMNEEJ_04531;eC_number=3.4.11.19;Name=dap_16;gene=dap_16;inference=ab initio prediction:Prodigal:2.6,protein motif:HAMAP:MF_01960;locus_tag=FDIMNEEJ_04531;product=D-aminopeptidase	D-aminopeptidase	yes	4	CF00160-00161	42889	MAB	F
CF00170-00171-9-47516-125443	20014	20382	ID=FDIMNEEJ_04713;Name=ssrA;gene=ssrA;inference=COORDINATES:profile:Aragorn:1.2;locus_tag=FDIMNEEJ_04713;product=transfer-messenger RNA%2C SsrA	transfer-messenger RNA%2C SsrA	yes	4	CF00170-00171	77927	MMAS	M
CF00206-00449-2-109301-154800	2039	3361	ID=FDIMNEEJ_04910;eC_number=2.8.3.-;db_xref=COG:COG0427;inference=ab initio prediction:Prodigal:2.6,similar to AA sequence:UniProtKB:Q0AVM5;locus_tag=FDIMNEEJ_04910;product=Butanoate coenzyme A-transferase	Butanoate coenzyme A-transferase	yes	4	CF00206-00449	45499	MMAS	F
CF00206-00449-2-109301-154800	13453	17556	ID=FDIMNEEJ_04924;eC_number=3.4.11.19;Name=dap_17;gene=dap_17;inference=ab initio prediction:Prodigal:2.6,protein motif:HAMAP:MF_01960;locus_tag=FDIMNEEJ_04924;product=D-aminopeptidase	D-aminopeptidase	yes	4	CF00206-00449	45499	MMAS	F
CF00206-00449-2-109301-154800	44533	44847	ID=FDIMNEEJ_04969;Name=whiB_13;gene=whiB_13;inference=ab initio prediction:Prodigal:2.6,protein motif:HAMAP:MF_01479;locus_tag=FDIMNEEJ_04969;product=Transcriptional regulator WhiB	Transcriptional regulator WhiB	yes	4	CF00206-00449	45499	MMAS	F
CF00211-00454-4-30207-68990	20151	20564	ID=FDIMNEEJ_05027;Name=whiB_14;gene=whiB_14;inference=ab initio prediction:Prodigal:2.6,protein motif:HAMAP:MF_01479;locus_tag=FDIMNEEJ_05027;product=Transcriptional regulator WhiB	Transcriptional regulator WhiB	yes	4	CF00211-00454	38783	MAB	Cluster
CF00211-00454-4-30207-68990	36569	37342	ID=FDIMNEEJ_05060;eC_number=3.8.1.3;Name=dehH1_5;gene=dehH1_5;inference=ab initio prediction:Prodigal:2.6,similar to AA sequence:UniProtKB:Q01398;locus_tag=FDIMNEEJ_05060;product=Haloacetate dehalogenase H-1	Haloacetate dehalogenase H-1	yes	4	CF00211-00454	38783	MAB	Cluster
CF00316-00499-14-67-48328	16540	20655	ID=FDIMNEEJ_05277;eC_number=3.4.11.19;Name=dap_18;gene=dap_18;inference=ab initio prediction:Prodigal:2.6,protein motif:HAMAP:MF_01960;locus_tag=FDIMNEEJ_05277;product=D-aminopeptidase	D-aminopeptidase	yes	4	CF00316-00499	48261	MMAS	F
CF00316-00499-14-67-48328	43234	44556	ID=FDIMNEEJ_05308;eC_number=2.8.3.-;db_xref=COG:COG0427;inference=ab initio prediction:Prodigal:2.6,similar to AA sequence:UniProtKB:Q0AVM5;locus_tag=FDIMNEEJ_05308;product=Butanoate coenzyme A-transferase	Butanoate coenzyme A-transferase	yes	4	CF00316-00499	48261	MMAS	F
CF00764-00646-3-87223-123014	20062	20475	ID=FDIMNEEJ_05367;Name=whiB_15;gene=whiB_15;inference=ab initio prediction:Prodigal:2.6,protein motif:HAMAP:MF_01479;locus_tag=FDIMNEEJ_05367;product=Transcriptional regulator WhiB	Transcriptional regulator WhiB	yes	4	CF00764-00646	35791	MAB	Cluster
CF00764-00646-3-87223-123014	33578	34351	ID=FDIMNEEJ_05399;eC_number=3.8.1.3;Name=dehH1_6;gene=dehH1_6;inference=ab initio prediction:Prodigal:2.6,similar to AA sequence:UniProtKB:Q01398;locus_tag=FDIMNEEJ_05399;product=Haloacetate dehalogenase H-1	Haloacetate dehalogenase H-1	yes	4	CF00764-00646	35791	MAB	Cluster
CF00765-00647-21-56449-89354	4066	5712	ID=FDIMNEEJ_05438;eC_number=3.1.1.84;Name=cocE_2;gene=cocE_2;inference=ab initio prediction:Prodigal:2.6,similar to AA sequence:UniProtKB:Q9L9D7;locus_tag=FDIMNEEJ_05438;product=Cocaine esterase	Cocaine esterase	yes	6	CF00765-00647	32905	MBOL	Cluster
CF00766-00648-14-52-48313	16540	20655	ID=FDIMNEEJ_05489;eC_number=3.4.11.19;Name=dap_19;gene=dap_19;inference=ab initio prediction:Prodigal:2.6,protein motif:HAMAP:MF_01960;locus_tag=FDIMNEEJ_05489;product=D-aminopeptidase	D-aminopeptidase	yes	4	CF00766-00648	48261	MMAS	F
CF00766-00648-14-52-48313	43234	44556	ID=FDIMNEEJ_05520;eC_number=2.8.3.-;db_xref=COG:COG0427;inference=ab initio prediction:Prodigal:2.6,similar to AA sequence:UniProtKB:Q0AVM5;locus_tag=FDIMNEEJ_05520;product=Butanoate coenzyme A-transferase	Butanoate coenzyme A-transferase	yes	4	CF00766-00648	48261	MMAS	F
CF00776-00667-30-17791-56777	4434	4565	ID=FDIMNEEJ_05549;Name=whiA;gene=whiA;inference=ab initio prediction:Prodigal:2.6,protein motif:HAMAP:MF_01420;locus_tag=FDIMNEEJ_05549;product=Putative sporulation transcription regulator WhiA	Putative sporulation transcription regulator WhiA	yes	6	CF00776-00667	38986	MAV	Cluster
CF00788-00688-2-1-18525	504	794	ID=FDIMNEEJ_05682;Name=whiB_16;gene=whiB_16;inference=ab initio prediction:Prodigal:2.6,protein motif:HAMAP:MF_01479;locus_tag=FDIMNEEJ_05682;product=Transcriptional regulator WhiB	Transcriptional regulator WhiB	yes	6	CF00788-00688	18524	MAB	Cluster
CF00788-00688-2-1-18525	15662	16936	ID=FDIMNEEJ_05712;Name=tetA_4;gene=tetA_4;inference=ab initio prediction:Prodigal:2.6,similar to AA sequence:UniProtKB:P02980;locus_tag=FDIMNEEJ_05712;product=Tetracycline resistance protein%2C class B	Tetracycline resistance protein%2C class B	yes	6	CF00788-00688	18524	MAB	Cluster
CF00788-00688-2-1-18525	16933	18504	ID=FDIMNEEJ_05713;eC_number=5.4.2.2;Name=pgm_2;db_xref=COG:COG0033;gene=pgm_2;inference=ab initio prediction:Prodigal:2.6,similar to AA sequence:UniProtKB:P36938;locus_tag=FDIMNEEJ_05713;product=Phosphoglucomutase	Phosphoglucomutase	yes	6	CF00788-00688	18524	MAB	Cluster
CF00788-00688-2-33145-93383	2530	3903	ID=FDIMNEEJ_05717;eC_number=1.2.1.79;Name=gabD1_5;db_xref=COG:COG1012;gene=gabD1_5;inference=ab initio prediction:Prodigal:2.6,similar to AA sequence:UniProtKB:P9WNX9;locus_tag=FDIMNEEJ_05717;product=Succinate-semialdehyde dehydrogenase [NADP(+)] 1	Succinate-semialdehyde dehydrogenase [NADP(+)] 1	yes	5	CF00788-00688	60238	MAB	Cluster
CF00788-00688-2-33145-93383	37682	38020	ID=FDIMNEEJ_05765;Name=whiB_17;gene=whiB_17;inference=ab initio prediction:Prodigal:2.6,protein motif:HAMAP:MF_01479;locus_tag=FDIMNEEJ_05765;product=Transcriptional regulator WhiB	Transcriptional regulator WhiB	yes	5	CF00788-00688	60238	MAB	Cluster
CF00788-00688-2-33145-93383	56505	57284	ID=FDIMNEEJ_05797;eC_number=3.1.1.2;inference=ab initio prediction:Prodigal:2.6,similar to AA sequence:UniProtKB:P22862;locus_tag=FDIMNEEJ_05797;product=Arylesterase	Arylesterase	yes	5	CF00788-00688	60238	MAB	Cluster
CF00795-00699-30-1477-27922	140	1501	ID=FDIMNEEJ_05885;eC_number=1.18.1.2;Name=fprA;db_xref=COG:COG0493;gene=fprA;inference=ab initio prediction:Prodigal:2.6,similar to AA sequence:UniProtKB:P9WIQ3;locus_tag=FDIMNEEJ_05885;product=NADPH-ferredoxin reductase FprA	NADPH-ferredoxin reductase FprA	yes	6	CF00795-00699	26445	MAB	Cluster
CF00795-00699-30-1477-27922	5201	6304	ID=FDIMNEEJ_05889;Name=prfB;db_xref=COG:COG1186;gene=prfB;inference=ab initio prediction:Prodigal:2.6,similar to AA sequence:UniProtKB:A0QU58;locus_tag=FDIMNEEJ_05889;product=Peptide chain release factor 2	Peptide chain release factor 2	yes	6	CF00795-00699	26445	MAB	Cluster
CF00795-00699-30-1477-27922	6297	7349	ID=FDIMNEEJ_05890;Name=mscS;db_xref=COG:COG0668;gene=mscS;inference=ab initio prediction:Prodigal:2.6,similar to AA sequence:UniProtKB:Q8R6L9;locus_tag=FDIMNEEJ_05890;product=Small-conductance mechanosensitive channel	Small-conductance mechanosensitive channel	yes	6	CF00795-00699	26445	MAB	Cluster
CF00795-00699-30-1477-27922	8571	9473	ID=FDIMNEEJ_05893;Name=ftsX;db_xref=COG:COG2177;gene=ftsX;inference=ab initio prediction:Prodigal:2.6,similar to AA sequence:UniProtKB:A5U7B6;locus_tag=FDIMNEEJ_05893;product=Cell division protein FtsX	Cell division protein FtsX	yes	6	CF00795-00699	26445	MAB	Cluster
CF00795-00699-30-1477-27922	9470	9949	ID=FDIMNEEJ_05894;Name=smpB_2;db_xref=COG:COG0691;gene=smpB_2;inference=ab initio prediction:Prodigal:2.6,similar to AA sequence:UniProtKB:A0QU63;locus_tag=FDIMNEEJ_05894;product=SsrA-binding protein	SsrA-binding protein	yes	6	CF00795-00699	26445	MAB	Cluster
CF00795-00699-30-1477-27922	10728	11094	ID=FDIMNEEJ_05896;Name=ssrA;gene=ssrA;inference=COORDINATES:profile:Aragorn:1.2;locus_tag=FDIMNEEJ_05896;product=transfer-messenger RNA%2C SsrA	transfer-messenger RNA%2C SsrA	yes	6	CF00795-00699	26445	MAB	Cluster

## Sheet: Virulence_Genes
Prophage	Start	End	Info	Product	AttP	Category	Identifier	Length	Species	Cluster	Virulence	Host_Species
GCF_000014985-746705-805156	48217	49056	ID=LOMDJGLK_00071;inference=ab initio prediction:Prodigal:2.6,similar to AA sequence:Combined_VF_Myco.faa:PATRIC_VF|Rv0687;locus_tag=LOMDJGLK_00071;product=Virulent PATRIC_VF|Rv0687 3-ketoacyl-(acyl-carrier-protein) reductase [Mycobacterium tuberculosis H37Rv]	Virulent PATRIC_VF|Rv0687 3-ketoacyl-(acyl-carrier-protein) reductase [Mycobacterium tuberculosis H37Rv]	yes	4	GCF_000014985	839	MAV	Cluster	1	Mycobacterium tuberculosis
GCF_000014985-746705-805156	52276	52479	ID=LOMDJGLK_00077;inference=ab initio prediction:Prodigal:2.6,similar to AA sequence:Combined_VF_Myco.faa:PATRIC_VF|SL1344_0617;locus_tag=LOMDJGLK_00077;product=Virulent PATRIC_VF|SL1344_0617 cold shock-like protein cspE [Salmonella enterica subsp. enterica serovar Typhimurium str.]	Virulent PATRIC_VF|SL1344_0617 cold shock-like protein cspE [Salmonella enterica subsp. enterica serovar Typhimurium str.]	yes	4	GCF_000014985	203	MAV	Cluster	1	Salmonella enterica
GCF_000014985-746705-805156	54224	55048	ID=LOMDJGLK_00080;inference=ab initio prediction:Prodigal:2.6,similar to AA sequence:Combined_VF_Myco.faa:PATRIC_VF|Rv1941;locus_tag=LOMDJGLK_00080;product=Virulent PATRIC_VF|Rv1941 short-chain type dehydrogenase/reductase [Mycobacterium tuberculosis H37Rv]	Virulent PATRIC_VF|Rv1941 short-chain type dehydrogenase/reductase [Mycobacterium tuberculosis H37Rv]	yes	4	GCF_000014985	824	MAV	Cluster	1	Mycobacterium tuberculosis
GCF_001050395-528197-580840	3618	5927	ID=LOMDJGLK_00231;inference=ab initio prediction:Prodigal:2.6,similar to AA sequence:Combined_VF_Myco.faa:PATRIC_VF|Rv3649;locus_tag=LOMDJGLK_00231;product=Virulent PATRIC_VF|Rv3649 helicase [Mycobacterium tuberculosis H37Rv]	Virulent PATRIC_VF|Rv3649 helicase [Mycobacterium tuberculosis H37Rv]	yes	6	GCF_001050395	2309	MAB	M	1	Mycobacterium tuberculosis
GCF_001050395-528197-580840	6269	6472	ID=LOMDJGLK_00232;inference=ab initio prediction:Prodigal:2.6,similar to AA sequence:Combined_VF_Myco.faa:PATRIC_VF|SL1344_0617;locus_tag=LOMDJGLK_00232;product=Virulent PATRIC_VF|SL1344_0617 cold shock-like protein cspE [Salmonella enterica subsp. enterica serovar Typhimurium str.]	Virulent PATRIC_VF|SL1344_0617 cold shock-like protein cspE [Salmonella enterica subsp. enterica serovar Typhimurium str.]	yes	6	GCF_001050395	203	MAB	M	1	Salmonella enterica
GCF_001430775-3316872-3377592	1	279	ID=LOMDJGLK_00296;inference=ab initio prediction:Prodigal:2.6,similar to AA sequence:Combined_VF_Myco.faa:PATRIC_VF|Rv0353;locus_tag=LOMDJGLK_00296;product=Virulent PATRIC_VF|Rv0353 HEAT shock protein transcriptional repressor HspR [Mycobacterium tuberculosis H37Rv]	Virulent PATRIC_VF|Rv0353 HEAT shock protein transcriptional repressor HspR [Mycobacterium tuberculosis H37Rv]	yes	5	GCF_001430775	278	MAB	Z	1	Mycobacterium tuberculosis
GCF_001430775-3316872-3377592	764	2407	ID=LOMDJGLK_00298;inference=ab initio prediction:Prodigal:2.6,similar to AA sequence:Combined_VF_Myco.faa:PATRIC_VF|Rv3003c;locus_tag=LOMDJGLK_00298;product=Virulent PATRIC_VF|Rv3003c acetolactate synthase 1 catalytic subunit [Mycobacterium tuberculosis H37Rv]	Virulent PATRIC_VF|Rv3003c acetolactate synthase 1 catalytic subunit [Mycobacterium tuberculosis H37Rv]	yes	5	GCF_001430775	1643	MAB	Z	1	Mycobacterium tuberculosis
GCF_001606215-233916-316864	3248	4291	ID=LOMDJGLK_00411;inference=ab initio prediction:Prodigal:2.6,similar to AA sequence:Combined_VF_Myco.faa:VFDB|VFG001965;locus_tag=LOMDJGLK_00411;product=Virulent VFDB|VFG001965 aminotransferase [Campylobacter jejuni subsp. jejuni NCTC]	Virulent VFDB|VFG001965 aminotransferase [Campylobacter jejuni subsp. jejuni NCTC]	yes	5	GCF_001606215	1043	MAB	P	1	Campylobacter jejuni
GCF_001606215-233916-316864	31448	31696	ID=LOMDJGLK_00465;inference=ab initio prediction:Prodigal:2.6,similar to AA sequence:Combined_VF_Myco.faa:SEA_PHROSTEDPHLAKE_39;locus_tag=LOMDJGLK_00465;product=BrnT-like toxin	BrnT-like toxin	yes	5	GCF_001606215	248	MAB	P	1	Other
GCF_001606235-691746-747486	13354	13653	ID=LOMDJGLK_00622;Name=esxE_1;gene=esxE_1;inference=ab initio prediction:Prodigal:2.6,similar to AA sequence:UniProtKB:P9WNH8;locus_tag=LOMDJGLK_00622;product=ESAT-6-like protein EsxE	ESAT-6-like protein EsxE	yes	4	GCF_001606235	299	MAB	T	1	Other
GCF_001606275-502290-565010	741	1202	ID=LOMDJGLK_00755;inference=ab initio prediction:Prodigal:2.6,similar to AA sequence:Combined_VF_Myco.faa:PATRIC_VF|Rv0451c;locus_tag=LOMDJGLK_00755;product=Virulent PATRIC_VF|Rv0451c membrane protein [Mycobacterium tuberculosis H37Rv]	Virulent PATRIC_VF|Rv0451c membrane protein [Mycobacterium tuberculosis H37Rv]	yes	4	GCF_001606275	461	MAB	N	1	Mycobacterium tuberculosis
GCF_001606275-502290-565010	1199	4141	ID=LOMDJGLK_00756;inference=ab initio prediction:Prodigal:2.6,similar to AA sequence:Combined_VF_Myco.faa:PATRIC_VF|Rv0450c;locus_tag=LOMDJGLK_00756;product=Virulent PATRIC_VF|Rv0450c transmembrane transport protein MmpL4 [Mycobacterium tuberculosis H37Rv]	Virulent PATRIC_VF|Rv0450c transmembrane transport protein MmpL4 [Mycobacterium tuberculosis H37Rv]	yes	4	GCF_001606275	2942	MAB	N	1	Mycobacterium tuberculosis
GCF_001606275-502290-565010	8188	10497	ID=LOMDJGLK_00762;inference=ab initio prediction:Prodigal:2.6,similar to AA sequence:Combined_VF_Myco.faa:PATRIC_VF|Rv3649;locus_tag=LOMDJGLK_00762;product=Virulent PATRIC_VF|Rv3649 helicase [Mycobacterium tuberculosis H37Rv]	Virulent PATRIC_VF|Rv3649 helicase [Mycobacterium tuberculosis H37Rv]	yes	4	GCF_001606275	2309	MAB	N	1	Mycobacterium tuberculosis
GCF_001606275-502290-565010	10839	11042	ID=LOMDJGLK_00763;inference=ab initio prediction:Prodigal:2.6,similar to AA sequence:Combined_VF_Myco.faa:PATRIC_VF|SL1344_0617;locus_tag=LOMDJGLK_00763;product=Virulent PATRIC_VF|SL1344_0617 cold shock-like protein cspE [Salmonella enterica subsp. enterica serovar Typhimurium str.]	Virulent PATRIC_VF|SL1344_0617 cold shock-like protein cspE [Salmonella enterica subsp. enterica serovar Typhimurium str.]	yes	4	GCF_001606275	203	MAB	N	1	Salmonella enterica
GCF_001606315-3513867-3574587	1	279	ID=LOMDJGLK_00955;inference=ab initio prediction:Prodigal:2.6,similar to AA sequence:Combined_VF_Myco.faa:PATRIC_VF|Rv0353;locus_tag=LOMDJGLK_00955;product=Virulent PATRIC_VF|Rv0353 HEAT shock protein transcriptional repressor HspR [Mycobacterium tuberculosis H37Rv]	Virulent PATRIC_VF|Rv0353 HEAT shock protein transcriptional repressor HspR [Mycobacterium tuberculosis H37Rv]	yes	5	GCF_001606315	278	MAB	Z	1	Mycobacterium tuberculosis
GCF_001606315-3513867-3574587	764	2407	ID=LOMDJGLK_00957;inference=ab initio prediction:Prodigal:2.6,similar to AA sequence:Combined_VF_Myco.faa:PATRIC_VF|Rv3003c;locus_tag=LOMDJGLK_00957;product=Virulent PATRIC_VF|Rv3003c acetolactate synthase 1 catalytic subunit [Mycobacterium tuberculosis H37Rv]	Virulent PATRIC_VF|Rv3003c acetolactate synthase 1 catalytic subunit [Mycobacterium tuberculosis H37Rv]	yes	5	GCF_001606315	1643	MAB	Z	1	Mycobacterium tuberculosis
GCF_001610615-239152-312410	24037	24288	ID=LOMDJGLK_01166;inference=ab initio prediction:Prodigal:2.6,similar to AA sequence:Combined_VF_Myco.faa:SEA_PHROSTEDPHLAKE_39;locus_tag=LOMDJGLK_01166;product=BrnT-like toxin	BrnT-like toxin	yes	5	GCF_001610615	251	MAB	Cluster	1	Other
GCF_001610635-1152464-1199499	372	632	ID=LOMDJGLK_01285;inference=ab initio prediction:Prodigal:2.6,similar to AA sequence:Combined_VF_Myco.faa:SEA_DELIAN_38;locus_tag=LOMDJGLK_01285;product=toxin in toxin/antitoxin system%2C RelE-like	toxin in toxin/antitoxin system%2C RelE-like	yes	4	GCF_001610635	260	MAB	F	1	Other
GCF_001610675-231526-303917	23174	23425	ID=LOMDJGLK_01444;inference=ab initio prediction:Prodigal:2.6,similar to AA sequence:Combined_VF_Myco.faa:SEA_PHROSTEDPHLAKE_39;locus_tag=LOMDJGLK_01444;product=BrnT-like toxin	BrnT-like toxin	yes	5	GCF_001610675	251	MAB	P	1	Other
GCF_001677155-3513605-3574325	1	279	ID=LOMDJGLK_01723;inference=ab initio prediction:Prodigal:2.6,similar to AA sequence:Combined_VF_Myco.faa:PATRIC_VF|Rv0353;locus_tag=LOMDJGLK_01723;product=Virulent PATRIC_VF|Rv0353 HEAT shock protein transcriptional repressor HspR [Mycobacterium tuberculosis H37Rv]	Virulent PATRIC_VF|Rv0353 HEAT shock protein transcriptional repressor HspR [Mycobacterium tuberculosis H37Rv]	yes	5	GCF_001677155	278	MAB	Z	1	Mycobacterium tuberculosis
GCF_001677155-3513605-3574325	764	2407	ID=LOMDJGLK_01725;inference=ab initio prediction:Prodigal:2.6,similar to AA sequence:Combined_VF_Myco.faa:PATRIC_VF|Rv3003c;locus_tag=LOMDJGLK_01725;product=Virulent PATRIC_VF|Rv3003c acetolactate synthase 1 catalytic subunit [Mycobacterium tuberculosis H37Rv]	Virulent PATRIC_VF|Rv3003c acetolactate synthase 1 catalytic subunit [Mycobacterium tuberculosis H37Rv]	yes	5	GCF_001677155	1643	MAB	Z	1	Mycobacterium tuberculosis
GCF_001677215-231526-303917	23174	23425	ID=LOMDJGLK_01883;inference=ab initio prediction:Prodigal:2.6,similar to AA sequence:Combined_VF_Myco.faa:SEA_PHROSTEDPHLAKE_39;locus_tag=LOMDJGLK_01883;product=BrnT-like toxin	BrnT-like toxin	yes	5	GCF_001677215	251	MAB	P	1	Other
CF00004-00018-31-34196-70962	4310	5515	ID=FDIMNEEJ_00124;inference=ab initio prediction:Prodigal:2.6,similar to AA sequence:Combined_VF_Myco.faa:PATRIC_VF|Rv3545c;locus_tag=FDIMNEEJ_00124;product=Virulent PATRIC_VF|Rv3545c cytochrome P450 125 [Mycobacterium tuberculosis H37Rv]	Virulent PATRIC_VF|Rv3545c cytochrome P450 125 [Mycobacterium tuberculosis H37Rv]	yes	6	CF00004-00018	1205	MINT	A	1	Mycobacterium tuberculosis
CF00007-00024-1-181155-255149	60794	62032	ID=FDIMNEEJ_00287;inference=ab initio prediction:Prodigal:2.6,similar to AA sequence:Combined_VF_Myco.faa:PATRIC_VF|Rv2416c;locus_tag=FDIMNEEJ_00287;product=Virulent PATRIC_VF|Rv2416c hypothetical protein [Mycobacterium tuberculosis H37Rv]	Virulent PATRIC_VF|Rv2416c hypothetical protein [Mycobacterium tuberculosis H37Rv]	yes	4	CF00007-00024	1238	MINT	Cluster	1	Mycobacterium tuberculosis
CF00007-00024-1-181155-255149	62228	64594	ID=FDIMNEEJ_00288;inference=ab initio prediction:Prodigal:2.6,similar to AA sequence:Combined_VF_Myco.faa:PATRIC_VF|Rv0202c;locus_tag=FDIMNEEJ_00288;product=Virulent PATRIC_VF|Rv0202c transmembrane transport protein MmpL11 [Mycobacterium tuberculosis H37Rv]	Virulent PATRIC_VF|Rv0202c transmembrane transport protein MmpL11 [Mycobacterium tuberculosis H37Rv]	yes	4	CF00007-00024	2366	MINT	Cluster	1	Mycobacterium tuberculosis
CF00007-00024-1-181155-255149	65716	66927	ID=FDIMNEEJ_00290;inference=ab initio prediction:Prodigal:2.6,similar to AA sequence:Combined_VF_Myco.faa:PATRIC_VF|MT2594;locus_tag=FDIMNEEJ_00290;product=Virulent PATRIC_VF|MT2594 hypothetical protein [Mycobacterium tuberculosis]	Virulent PATRIC_VF|MT2594 hypothetical protein [Mycobacterium tuberculosis]	yes	4	CF00007-00024	1211	MINT	Cluster	1	Mycobacterium tuberculosis
CF00026-00061-20-1-56424	55712	56002	ID=FDIMNEEJ_00721;Name=esxE_1;gene=esxE_1;inference=ab initio prediction:Prodigal:2.6,similar to AA sequence:UniProtKB:P9WNH8;locus_tag=FDIMNEEJ_00721;product=ESAT-6-like protein EsxE	ESAT-6-like protein EsxE	yes	4	CF00026-00061	290	MAB	K	1	Other
CF00032-00408-4-189404-215826	10	663	ID=FDIMNEEJ_00816;inference=ab initio prediction:Prodigal:2.6,similar to AA sequence:Combined_VF_Myco.faa:PATRIC_VF|Rv0981;locus_tag=FDIMNEEJ_00816;product=Virulent PATRIC_VF|Rv0981 two component response transcriptional regulatory protein MprA [Mycobacterium tuberculosis H37Rv]	Virulent PATRIC_VF|Rv0981 two component response transcriptional regulatory protein MprA [Mycobacterium tuberculosis H37Rv]	yes	6	CF00032-00408	653	MAB	Cluster	1	Mycobacterium tuberculosis
CF00032-00408-4-189404-215826	696	2231	ID=FDIMNEEJ_00817;inference=ab initio prediction:Prodigal:2.6,similar to AA sequence:Combined_VF_Myco.faa:PATRIC_VF|Rv0982;locus_tag=FDIMNEEJ_00817;product=Virulent PATRIC_VF|Rv0982 two component sensor kinase MprB [Mycobacterium tuberculosis H37Rv]	Virulent PATRIC_VF|Rv0982 two component sensor kinase MprB [Mycobacterium tuberculosis H37Rv]	yes	6	CF00032-00408	1535	MAB	Cluster	1	Mycobacterium tuberculosis
CF00032-00408-4-189404-215826	2273	3586	ID=FDIMNEEJ_00818;inference=ab initio prediction:Prodigal:2.6,similar to AA sequence:Combined_VF_Myco.faa:PATRIC_VF|Rv0983;locus_tag=FDIMNEEJ_00818;product=Virulent PATRIC_VF|Rv0983 serine protease PepD [Mycobacterium tuberculosis H37Rv]	Virulent PATRIC_VF|Rv0983 serine protease PepD [Mycobacterium tuberculosis H37Rv]	yes	6	CF00032-00408	1313	MAB	Cluster	1	Mycobacterium tuberculosis
CF00032-00408-4-189404-215826	6882	7556	ID=FDIMNEEJ_00823;inference=ab initio prediction:Prodigal:2.6,similar to AA sequence:Combined_VF_Myco.faa:PATRIC_VF|Rv0990c;locus_tag=FDIMNEEJ_00823;product=Virulent PATRIC_VF|Rv0990c hypothetical protein [Mycobacterium tuberculosis H37Rv]	Virulent PATRIC_VF|Rv0990c hypothetical protein [Mycobacterium tuberculosis H37Rv]	yes	6	CF00032-00408	674	MAB	Cluster	1	Mycobacterium tuberculosis
CF00032-00408-4-189404-215826	8675	9604	ID=FDIMNEEJ_00826;inference=ab initio prediction:Prodigal:2.6,similar to AA sequence:Combined_VF_Myco.faa:PATRIC_VF|S1322;locus_tag=FDIMNEEJ_00826;product=Virulent PATRIC_VF|S1322 UTP--glucose-1-phosphate uridylyltransferase subunit GalU [Shigella flexneri 2a str. 2457T]	Virulent PATRIC_VF|S1322 UTP--glucose-1-phosphate uridylyltransferase subunit GalU [Shigella flexneri 2a str. 2457T]	yes	6	CF00032-00408	929	MAB	Cluster	1	Shigella flexneri
CF00035-00411-1-310295-372222	7071	7331	ID=FDIMNEEJ_01034;inference=ab initio prediction:Prodigal:2.6,similar to AA sequence:Combined_VF_Myco.faa:SEA_DELIAN_38;locus_tag=FDIMNEEJ_01034;product=toxin in toxin/antitoxin system%2C RelE-like	toxin in toxin/antitoxin system%2C RelE-like	yes	4	CF00035-00411	260	MMAS	F	1	Other
CF00038-00414-19-12500-71141	56143	57786	ID=FDIMNEEJ_01199;inference=ab initio prediction:Prodigal:2.6,similar to AA sequence:Combined_VF_Myco.faa:PATRIC_VF|Rv3003c;locus_tag=FDIMNEEJ_01199;product=Virulent PATRIC_VF|Rv3003c acetolactate synthase 1 catalytic subunit [Mycobacterium tuberculosis H37Rv]	Virulent PATRIC_VF|Rv3003c acetolactate synthase 1 catalytic subunit [Mycobacterium tuberculosis H37Rv]	yes	4	CF00038-00414	1643	MAB	Cluster	1	Mycobacterium tuberculosis
CF00043-00419-6-110870-176977	44383	44664	ID=FDIMNEEJ_01491;inference=ab initio prediction:Prodigal:2.6,similar to AA sequence:Combined_VF_Myco.faa:SEA_DAREDEVIL_127;locus_tag=FDIMNEEJ_01491;product=toxin	toxin	yes	4	CF00043-00419	281	MAB	F	1	Other
CF00044-00420-11-72498-126207	1237	1536	ID=FDIMNEEJ_01550;Name=esxE_2;gene=esxE_2;inference=ab initio prediction:Prodigal:2.6,similar to AA sequence:UniProtKB:P9WNH8;locus_tag=FDIMNEEJ_01550;product=ESAT-6-like protein EsxE	ESAT-6-like protein EsxE	yes	6	CF00044-00420	299	MAB	K	1	Other
CF00044-00420-11-72498-126207	45778	45981	ID=FDIMNEEJ_01611;inference=ab initio prediction:Prodigal:2.6,similar to AA sequence:Combined_VF_Myco.faa:PATRIC_VF|SL1344_0617;locus_tag=FDIMNEEJ_01611;product=Virulent PATRIC_VF|SL1344_0617 cold shock-like protein cspE [Salmonella enterica subsp. enterica serovar Typhimurium str.]	Virulent PATRIC_VF|SL1344_0617 cold shock-like protein cspE [Salmonella enterica subsp. enterica serovar Typhimurium str.]	yes	6	CF00044-00420	203	MAB	K	1	Salmonella enterica
CF00044-00420-11-72498-126207	46323	48632	ID=FDIMNEEJ_01612;inference=ab initio prediction:Prodigal:2.6,similar to AA sequence:Combined_VF_Myco.faa:PATRIC_VF|Rv3649;locus_tag=FDIMNEEJ_01612;product=Virulent PATRIC_VF|Rv3649 helicase [Mycobacterium tuberculosis H37Rv]	Virulent PATRIC_VF|Rv3649 helicase [Mycobacterium tuberculosis H37Rv]	yes	6	CF00044-00420	2309	MAB	K	1	Mycobacterium tuberculosis
CF00053-00404-2-1109-47071	40615	40887	ID=FDIMNEEJ_01760;inference=ab initio prediction:Prodigal:2.6,similar to AA sequence:Combined_VF_Myco.faa:SEA_MELBA_33;locus_tag=FDIMNEEJ_01760;product=toxin	toxin	yes	4	CF00053-00404	272	MAB	K	1	Other
CF00054-00430-34-13429-39033	2297	3490	ID=FDIMNEEJ_01865;inference=ab initio prediction:Prodigal:2.6,similar to AA sequence:Combined_VF_Myco.faa:PATRIC_VF|Rv3556c;locus_tag=FDIMNEEJ_01865;product=Virulent PATRIC_VF|Rv3556c acetyl-CoA acetyltransferase [Mycobacterium tuberculosis H37Rv]	Virulent PATRIC_VF|Rv3556c acetyl-CoA acetyltransferase [Mycobacterium tuberculosis H37Rv]	yes	6	CF00054-00430	1193	MMAS	Cluster	1	Mycobacterium tuberculosis
CF00054-00430-34-13429-39033	8717	10348	ID=FDIMNEEJ_01870;inference=ab initio prediction:Prodigal:2.6,similar to AA sequence:Combined_VF_Myco.faa:VFDB|VFG013327;locus_tag=FDIMNEEJ_01870;product=Virulent VFDB|VFG013327 phosphomannomutase [Haemophilus influenzae Rd KW20]	Virulent VFDB|VFG013327 phosphomannomutase [Haemophilus influenzae Rd KW20]	yes	6	CF00054-00430	1631	MMAS	Cluster	1	Haemophilus influenzae
CF00067-00436-13-27037-77078	2446	2649	ID=FDIMNEEJ_02236;inference=ab initio prediction:Prodigal:2.6,similar to AA sequence:Combined_VF_Myco.faa:PATRIC_VF|SL1344_0617;locus_tag=FDIMNEEJ_02236;product=Virulent PATRIC_VF|SL1344_0617 cold shock-like protein cspE [Salmonella enterica subsp. enterica serovar Typhimurium str.]	Virulent PATRIC_VF|SL1344_0617 cold shock-like protein cspE [Salmonella enterica subsp. enterica serovar Typhimurium str.]	yes	6	CF00067-00436	203	MAB	M	1	Salmonella enterica
CF00068-00219-26-2289-47832	42141	42686	ID=FDIMNEEJ_02415;inference=ab initio prediction:Prodigal:2.6,similar to AA sequence:Combined_VF_Myco.faa:PATRIC_VF|SL1344_3013;locus_tag=FDIMNEEJ_02415;note=Virulent PATRIC_VF|SL1344_3013 conserved hypothetical protein [Salmonella enterica subsp. enterica serovar Typhimurium str. SL1344];product=hypothetical protein	hypothetical protein	yes	4	CF00068-00219	545	MAB	K	1	Other
CF00079-00228-2-178783-235835	50344	50961	ID=FDIMNEEJ_02549;inference=ab initio prediction:Prodigal:2.6,similar to AA sequence:Combined_VF_Myco.faa:VFDB|VFG021840;locus_tag=FDIMNEEJ_02549;product=Virulent VFDB|VFG021840 Lysine N-acetyltransferase MbtK [Mycobacterium tuberculosis H37Rv]	Virulent VFDB|VFG021840 Lysine N-acetyltransferase MbtK [Mycobacterium tuberculosis H37Rv]	yes	5	CF00079-00228	617	MINT	Cluster	1	Mycobacterium tuberculosis
CF00079-00228-2-260981-325351	35604	35990	ID=FDIMNEEJ_02600;inference=ab initio prediction:Prodigal:2.6,similar to AA sequence:Combined_VF_Myco.faa:SEA_IDENTITYCRISIS_32;locus_tag=FDIMNEEJ_02600;product=HicB-like antitoxin	HicB-like antitoxin	yes	5	CF00079-00228	386	MINT	C	1	Other
CF00107-00704-8-42264-96674	47637	47840	ID=FDIMNEEJ_03079;inference=ab initio prediction:Prodigal:2.6,similar to AA sequence:Combined_VF_Myco.faa:PATRIC_VF|SL1344_0617;locus_tag=FDIMNEEJ_03079;product=Virulent PATRIC_VF|SL1344_0617 cold shock-like protein cspE [Salmonella enterica subsp. enterica serovar Typhimurium str.]	Virulent PATRIC_VF|SL1344_0617 cold shock-like protein cspE [Salmonella enterica subsp. enterica serovar Typhimurium str.]	yes	6	CF00107-00704	203	MAB	K	1	Salmonella enterica
CF00107-00704-8-42264-96674	48182	50491	ID=FDIMNEEJ_03080;inference=ab initio prediction:Prodigal:2.6,similar to AA sequence:Combined_VF_Myco.faa:PATRIC_VF|Rv3649;locus_tag=FDIMNEEJ_03080;product=Virulent PATRIC_VF|Rv3649 helicase [Mycobacterium tuberculosis H37Rv]	Virulent PATRIC_VF|Rv3649 helicase [Mycobacterium tuberculosis H37Rv]	yes	6	CF00107-00704	2309	MAB	K	1	Mycobacterium tuberculosis
CF00134-00138-22-140-39718	32768	33190	ID=FDIMNEEJ_03409;inference=ab initio prediction:Prodigal:2.6,similar to AA sequence:Combined_VF_Myco.faa:PATRIC_VF|Rv3849;locus_tag=FDIMNEEJ_03409;product=Virulent PATRIC_VF|Rv3849 hypothetical protein [Mycobacterium tuberculosis H37Rv]	Virulent PATRIC_VF|Rv3849 hypothetical protein [Mycobacterium tuberculosis H37Rv]	yes	6	CF00134-00138	422	MAB	Cluster	1	Mycobacterium tuberculosis
CF00138-00141-7-69835-117899	46464	46667	ID=FDIMNEEJ_03580;inference=ab initio prediction:Prodigal:2.6,similar to AA sequence:Combined_VF_Myco.faa:PATRIC_VF|SL1344_0617;locus_tag=FDIMNEEJ_03580;product=Virulent PATRIC_VF|SL1344_0617 cold shock-like protein cspE [Salmonella enterica subsp. enterica serovar Typhimurium str.]	Virulent PATRIC_VF|SL1344_0617 cold shock-like protein cspE [Salmonella enterica subsp. enterica serovar Typhimurium str.]	yes	6	CF00138-00141	203	MAB	K	1	Salmonella enterica
CF00143-00146-12-69878-117229	1417	1716	ID=FDIMNEEJ_03734;Name=esxE_3;gene=esxE_3;inference=ab initio prediction:Prodigal:2.6,similar to AA sequence:UniProtKB:P9WNH8;locus_tag=FDIMNEEJ_03734;product=ESAT-6-like protein EsxE	ESAT-6-like protein EsxE	yes	6	CF00143-00146	299	MAB	G	1	Other
CF00143-00146-12-69878-117229	45751	45954	ID=FDIMNEEJ_03795;inference=ab initio prediction:Prodigal:2.6,similar to AA sequence:Combined_VF_Myco.faa:PATRIC_VF|SL1344_0617;locus_tag=FDIMNEEJ_03795;product=Virulent PATRIC_VF|SL1344_0617 cold shock-like protein cspE [Salmonella enterica subsp. enterica serovar Typhimurium str.]	Virulent PATRIC_VF|SL1344_0617 cold shock-like protein cspE [Salmonella enterica subsp. enterica serovar Typhimurium str.]	yes	6	CF00143-00146	203	MAB	G	1	Salmonella enterica
CF00144-00147-14-68403-119453	47394	47597	ID=FDIMNEEJ_03863;inference=ab initio prediction:Prodigal:2.6,similar to AA sequence:Combined_VF_Myco.faa:PATRIC_VF|SL1344_0617;locus_tag=FDIMNEEJ_03863;product=Virulent PATRIC_VF|SL1344_0617 cold shock-like protein cspE [Salmonella enterica subsp. enterica serovar Typhimurium str.]	Virulent PATRIC_VF|SL1344_0617 cold shock-like protein cspE [Salmonella enterica subsp. enterica serovar Typhimurium str.]	yes	6	CF00144-00147	203	MAB	K	1	Salmonella enterica
CF00144-00147-14-68403-119453	47939	50248	ID=FDIMNEEJ_03864;inference=ab initio prediction:Prodigal:2.6,similar to AA sequence:Combined_VF_Myco.faa:PATRIC_VF|Rv3649;locus_tag=FDIMNEEJ_03864;product=Virulent PATRIC_VF|Rv3649 helicase [Mycobacterium tuberculosis H37Rv]	Virulent PATRIC_VF|Rv3649 helicase [Mycobacterium tuberculosis H37Rv]	yes	6	CF00144-00147	2309	MAB	K	1	Mycobacterium tuberculosis
CF00148-00208-36-13429-39033	2297	3490	ID=FDIMNEEJ_03915;inference=ab initio prediction:Prodigal:2.6,similar to AA sequence:Combined_VF_Myco.faa:PATRIC_VF|Rv3556c;locus_tag=FDIMNEEJ_03915;product=Virulent PATRIC_VF|Rv3556c acetyl-CoA acetyltransferase [Mycobacterium tuberculosis H37Rv]	Virulent PATRIC_VF|Rv3556c acetyl-CoA acetyltransferase [Mycobacterium tuberculosis H37Rv]	yes	6	CF00148-00208	1193	MMAS	Cluster	1	Mycobacterium tuberculosis
CF00148-00208-36-13429-39033	8717	10348	ID=FDIMNEEJ_03920;inference=ab initio prediction:Prodigal:2.6,similar to AA sequence:Combined_VF_Myco.faa:VFDB|VFG013327;locus_tag=FDIMNEEJ_03920;product=Virulent VFDB|VFG013327 phosphomannomutase [Haemophilus influenzae Rd KW20]	Virulent VFDB|VFG013327 phosphomannomutase [Haemophilus influenzae Rd KW20]	yes	6	CF00148-00208	1631	MMAS	Cluster	1	Haemophilus influenzae
CF00149-00151-16-63319-104452	2284	2706	ID=FDIMNEEJ_03996;inference=ab initio prediction:Prodigal:2.6,similar to AA sequence:Combined_VF_Myco.faa:PATRIC_VF|Rv3849;locus_tag=FDIMNEEJ_03996;product=Virulent PATRIC_VF|Rv3849 hypothetical protein [Mycobacterium tuberculosis H37Rv]	Virulent PATRIC_VF|Rv3849 hypothetical protein [Mycobacterium tuberculosis H37Rv]	yes	6	CF00149-00151	422	MAB	Cluster	1	Mycobacterium tuberculosis
CF00149-00151-16-63319-104452	7910	8209	ID=FDIMNEEJ_04004;Name=esxE_4;gene=esxE_4;inference=ab initio prediction:Prodigal:2.6,similar to AA sequence:UniProtKB:P9WNH8;locus_tag=FDIMNEEJ_04004;product=ESAT-6-like protein EsxE	ESAT-6-like protein EsxE	yes	6	CF00149-00151	299	MAB	Cluster	1	Other
CF00154-00156-4-231149-279329	3590	4417	ID=FDIMNEEJ_04209;inference=ab initio prediction:Prodigal:2.6,similar to AA sequence:Combined_VF_Myco.faa:PATRIC_VF|SL1344_3013;locus_tag=FDIMNEEJ_04209;note=Virulent PATRIC_VF|SL1344_3013 conserved hypothetical protein [Salmonella enterica subsp. enterica serovar Typhimurium str. SL1344];product=hypothetical protein	hypothetical protein	yes	4	CF00154-00156	827	MAB	K	1	Other
CF00154-00156-4-231149-279329	10596	10868	ID=FDIMNEEJ_04216;inference=ab initio prediction:Prodigal:2.6,similar to AA sequence:Combined_VF_Myco.faa:SEA_MELBA_33;locus_tag=FDIMNEEJ_04216;product=toxin	toxin	yes	4	CF00154-00156	272	MAB	K	1	Other
CF00158-00160-14-27037-77078	2446	2649	ID=FDIMNEEJ_04424;inference=ab initio prediction:Prodigal:2.6,similar to AA sequence:Combined_VF_Myco.faa:PATRIC_VF|SL1344_0617;locus_tag=FDIMNEEJ_04424;product=Virulent PATRIC_VF|SL1344_0617 cold shock-like protein cspE [Salmonella enterica subsp. enterica serovar Typhimurium str.]	Virulent PATRIC_VF|SL1344_0617 cold shock-like protein cspE [Salmonella enterica subsp. enterica serovar Typhimurium str.]	yes	6	CF00158-00160	203	MAB	M	1	Salmonella enterica
CF00765-00647-21-56449-89354	135	911	ID=FDIMNEEJ_05434;inference=ab initio prediction:Prodigal:2.6,similar to AA sequence:Combined_VF_Myco.faa:PATRIC_VF|Rv3631;locus_tag=FDIMNEEJ_05434;product=Virulent PATRIC_VF|Rv3631 transferase [Mycobacterium tuberculosis H37Rv]	Virulent PATRIC_VF|Rv3631 transferase [Mycobacterium tuberculosis H37Rv]	yes	6	CF00765-00647	776	MBOL	Cluster	1	Mycobacterium tuberculosis
CF00765-00647-21-56449-89354	1262	2194	ID=FDIMNEEJ_05436;inference=ab initio prediction:Prodigal:2.6,similar to AA sequence:Combined_VF_Myco.faa:VFDB|VFG000430;locus_tag=FDIMNEEJ_05436;product=Virulent VFDB|VFG000430 Vi polysaccharide biosynthesis protein%2C epimerase TviC [Salmonella enterica subsp.enterica serovar Typhi str. CT18]	Virulent VFDB|VFG000430 Vi polysaccharide biosynthesis protein%2C epimerase TviC [Salmonella enterica subsp.enterica serovar Typhi str. CT18]	yes	6	CF00765-00647	932	MBOL	Cluster	1	Salmonella enterica
CF00765-00647-21-56449-89354	9207	9629	ID=FDIMNEEJ_05444;inference=ab initio prediction:Prodigal:2.6,similar to AA sequence:Combined_VF_Myco.faa:PATRIC_VF|Rv3849;locus_tag=FDIMNEEJ_05444;product=Virulent PATRIC_VF|Rv3849 hypothetical protein [Mycobacterium tuberculosis H37Rv]	Virulent PATRIC_VF|Rv3849 hypothetical protein [Mycobacterium tuberculosis H37Rv]	yes	6	CF00765-00647	422	MBOL	Cluster	1	Mycobacterium tuberculosis
CF00788-00688-2-33145-93383	857	2500	ID=FDIMNEEJ_05716;inference=ab initio prediction:Prodigal:2.6,similar to AA sequence:Combined_VF_Myco.faa:PATRIC_VF|Rv3003c;locus_tag=FDIMNEEJ_05716;product=Virulent PATRIC_VF|Rv3003c acetolactate synthase 1 catalytic subunit [Mycobacterium tuberculosis H37Rv]	Virulent PATRIC_VF|Rv3003c acetolactate synthase 1 catalytic subunit [Mycobacterium tuberculosis H37Rv]	yes	5	CF00788-00688	1643	MAB	Cluster	1	Mycobacterium tuberculosis
CF00788-00688-20-63167-88470	2436	2858	ID=FDIMNEEJ_05805;inference=ab initio prediction:Prodigal:2.6,similar to AA sequence:Combined_VF_Myco.faa:PATRIC_VF|Rv3849;locus_tag=FDIMNEEJ_05805;product=Virulent PATRIC_VF|Rv3849 hypothetical protein [Mycobacterium tuberculosis H37Rv]	Virulent PATRIC_VF|Rv3849 hypothetical protein [Mycobacterium tuberculosis H37Rv]	yes	6	CF00788-00688	422	MAB	K	1	Mycobacterium tuberculosis
CF00795-00699-30-1477-27922	7869	8558	ID=FDIMNEEJ_05892;inference=ab initio prediction:Prodigal:2.6,similar to AA sequence:Combined_VF_Myco.faa:PATRIC_VF|MT1014;locus_tag=FDIMNEEJ_05892;product=Virulent PATRIC_VF|MT1014 ABC transporter%2C ATP-binding protein [Mycobacterium tuberculosis]	Virulent PATRIC_VF|MT1014 ABC transporter%2C ATP-binding protein [Mycobacterium tuberculosis]	yes	6	CF00795-00699	689	MAB	Cluster	1	Mycobacterium tuberculosis

## Sheet: Cluster_Virulence
Cluster	Virulence	Prophage
A	Contains Bacterial Virulence	1
A	Virulence Absent	11
B	Virulence Absent	2
C	Contains Bacterial Virulence	1
C	Virulence Absent	1
Cluster	Contains Bacterial Virulence	13
Cluster	Virulence Absent	17
D	Virulence Absent	1
F	Contains Bacterial Virulence	3
F	Virulence Absent	13
G	Contains Bacterial Virulence	1
G	Virulence Absent	1
K	Contains Bacterial Virulence	9
K	Virulence Absent	1
L	Virulence Absent	2
M	Contains Bacterial Virulence	3
M	Virulence Absent	4
N	Contains Bacterial Virulence	1
P	Contains Bacterial Virulence	3
P	Virulence Absent	3
Q	Virulence Absent	1
T	Contains Bacterial Virulence	1
Z	Contains Bacterial Virulence	3

## Sheet: Virulence_Gene_Origins
Host_Species	Count of Virulence Genes in Predicted Prophages
Campylobacter jejuni	1
Haemophilus influenzae	2
Mycobacterium tuberculosis	34
Other	17
Salmonella enterica	11
Shigella flexneri	1
